# Supplementary material for: Consensus and variations in cell line specificity among human metapneumovirus strains
Source: PLoS One. 2019 Apr 23;14(4):e0215822. doi: 10.1371/journal.pone.0215822 (PMC6478314; doi:10.1371/journal.pone.0215822)
Supplement: S1 Dataset — (FAS) [file pone.0215822.s001.fas]

>hMPV/Sendai/0584/2014
atggaggtgaaggtagagaacattcgagcaatagacatgctcaaagcaagagttaaaaatcgtgtggcacgcagcaaatgcttcaaaaatgcttctttaatcctcataggaataactgctctgagtatagccctcaatatctatctgatcataaactacacaatacaaaaaactgcatctgaatcagaacaccacactagctctccacccacagaatccaacaaagaaatttcaacaacccctacagacaactcagacatcaatccaaactcacagcttccaactcaacagtccacagaaagccccacacccaactccgcagcttcggtgagcccaccagaaacagaaccaacatcaacatcagacacaacaaatcgtctatcctctgtagacagatccacaacacaaccaagtgaaagcagaacaaaaacaaaatcgacaacccacaaaagaaacatcccaagtacagtttccagaacacaatccccatcacgggcaacaacgaaggcggccctcagagccaccaccctccgcacgagcagcacaagaaggagaccaactgcaacatcagtccagtccgacagcagcatcacagctcaaaaccatgaagaaacaggctcagtgagcccacaggcatctgcaagcgcaatgcaaaaatag
>hMPV/Sendai/0699/2014
atggaggtgaaggtagagaacatccgagcaatagacatgctcaaagctagagttaaaaatcgtgtggcacgcagcaaatgctttaaaaatgcttctttaatcctcataggaataactgctctgagtatagccctcaatatctatctgatcataaactacacaatacaaaaagctgcatctgaatcagaacaccatactagctttccacccacagaatccaacaaagaaacttcaacaatccctatagacaacccagacatcaatacaagctcacagcttccaactcagcagtccacagaaggccccacactcaactctgcagcctcggtgagcccatcagaaacagaaccaacatcaacatcagacacaacaagtcgtctgtcctctgtagacagatccacaacacaaccaagtgaaagcagaacaaagacaaaatcgacagcccacaaaagaaacatcccaagtacagtttccagaacacaatccccatcacgggcaacaacgaaggcggcccccagagccaccaccctccgcacgagcagcgcaagaaggagaccaactgcaacatcagtccagtccgacaacagcatcacagctcaaaaccatgaagaaacaggttcagtgaacccacaggcatctgcaagcgcaatgcagaaatag
>hMPV/Sendai/0700/2014
atggaggtgaaggtagagaacatccgagcaatagacatgctcaaagctagagttaaaaatcgtgtggcacgcagcaaatgctttaaaaatgcttctttaatcctcataggaataactgctctgagtatagccctcaatatctatctgatcataaactacacaatacaaaaagctgcatctgaatcagaacaccatactagctttccacccacagaatccaacaaagaaacttcaacaatccctatagacaacccagacatcaatacaagctcacagcttccaactcagcagtccacagaaggccccacactcaactctgcagcctcggtgagcccatcagaaacagaaccaacatcaacatcagacacaacaagtcgtctgtcctctgtagacagatccacaacacaaccaagtgaaagcagaacaaagacaaaatcgacagcccacaaaagaaacatcccaagtacagtttccagaacacaatccccatcacgggcaacaacgaaggcggcccccagagccaccaccctccgcacgagcagcgcaagaaggagaccaactgcaacatcagtccagtccgacaacagcatcacagctcaaaaccatgaagaaacaggttcagtgaatccacaggcatctgcaagcgcaatgcagaaatag
>hMPV/Sendai/0587/2014
atggaggtgaaggtagagaacattcgagcaatagacatgctcaaagcaagagttaaaaatcgtgtggcacgcagcaaatgcttcaaaaatgcttctttaatcctcataggaataactgctctgagtatagccctcaatatctatctgatcataaactacacaatacaaaaaactgcatctgaatcagaacaccacactagctctccacccacagaatccaacaaagaaatttcaacaacccctacagacaactcagacatcaatccaaactcacagcttccaactcaacagtccacagaaagccccacacccaactccgcagcttcggtgagcccaccagaaacagaaccaacatcaacatcagacacaacaaatcgtctatcctctgtagacagatccacaacacaaccaagtgaaagcagaacaaaaacaaaatcgacaacccacaaaagaaacatcccaagtacagtttccagaacacaatccccatcacgggcaacaacgaaggcggccctcagagccaccaccctccgcacgagcagcacaagaaggagaccaactgcaacatcagtccagtccgacagcagcatcacagctcaaaaccatgaagaaacaggctcagtgagcccacaggcatctgcaagcgcaatgcaaaaatag
>hMPV/Sendai/0825/2014
atggaggtgaaggtagagaacatccgagcaatagacatgctcaaagctagagttaaaaatcgtgtggcacgcagcaaatgctttaaaaatgcttctttaatcctcataggaataactgctttgagtatagccctcaatatctatctgatcataaactacacaatacaaaaagctgcatctgaatcagaacaccatactagctttccacccacagaatccaacaaagaaacttcaacaatccctatagacaacccagacatcaatacaagctcacagcttccaactcagcagtccacagaaggccccacactcaactctgcagcctcggtgagcccatcagaaacagaaccaacatcaacatcagacacaacaagtcgtctgtcctctgtagacagatccacaacacaaccaagtgaaagcagaacaaagacaaaatcgacagcccacaaaagaaacatcccaagtacagtttccagaacacaatccccatcacgggcaacaacgaaggcggcccccagagccaccaccctccgcacgagcagcgcaagaaggagaccaactgcaacatcagtccagtccgacaacagcatcacagctcaaaaccatgaagaaacaggttcagtgaacccacaggcatctgcaagcgcaatgcagaaatag
>hMPV/Sendai/0827/2014
atggaggtgaaggtagagaacattcgagcaatagacatgctcaaagcaagagttaaaaatcgtgtggcacgcagcaaatgctttaaaaatgcttctttaatcctcataggaataactgctctgagtatagccctcaatatctatctgatcataaactacacaatacaaaaaactgcatccgaatcagaacaccacactagctttccacccacagaatccaacaaagaaacttcaacaatccctatggacaacccagacatcaatacaaactcacagcttccaactcaacagtccacagaaagccccacactcaactccgcagcctcggtgagcccatcagaaccagaaccaacatcaacatcagacacaacaaatcgtctgtcctctgcagacagatccacaacacaaccaagtgaaagcagaacaaagacaaaatcgacagcccacaaaagaaacatcccaagtacagtttccagaacacaatccccatcacgggcaacaacgaaggcggcccccagagccaccaccctccgcacgagcagcgcaagaaggagaccaactgcaacatcagtccagttcgacagcagcatcacagctcaaaaccatgaagaaacaggttcagtgaacccacaggcatctgcaagcgcaatgcaaaaatag
>hMPV/Sendai/0625/2014
atggaggtgaaggtagagaacatccgagcaatagacatgctcaaagctagagttaaaaatcgtgtggcacgcagcaaatgctttaaaaatgcttctttaatcctcataggaataactgctctgagtatagccctcaatatctatctgatcataaactacacaatacaaaaagctgcatctgaatcagaacaccatactagctttccacccacagaatccaacaaagaaacttcaacaatccctatagacaacccagacatcaatacaagctcacagcttccaactcagcagtccacagaaggccccacactcaactctgcagcctcggtgagcccatcagaaacagaaccaacatcaacatcagacacaacaagtcgtctgtcctctgtagacagatccacaacacaaccaagtgaaagcagaacaaagacaaaatcgacagcccacaaaagaaacatcccaagtacagtttccagaacacaatccccatcacgggcaacaacgaaggcggcccccagagccaccaccctccgcacgagcagcgcaagaaggagaccaactgcaacatcagtccagtccgacaacagcatcacagctcaaaaccatgaagaaacaggttcagtgaatccacaggcatctgcaagcgcaatgcagaaatag
>hMPV/Sendai/0629/2014
atggaggtgaaggtagagaacatccgagcaatagacatgctcaaagctagagttaaaaatcgtgtggcacgcagcaaatgctttaaaaatgcttctttaatcctcataggaataactgctctgagtatagccctcaatatctatctgatcataaactacacaatacaaaaagctgcatctgaatcagaacaccatactagctttccacccacagaatccaacaaagaaacttcaacaatccctatagacaacccagacatcaatacaagctcacagcttccaactcagcagtccacagaaggccccacactcaactctgcagcctcggtgagcccatcagaaacagaaccaacatcaacatcagacacaacaagtcgtctgtcctctgtagacagatccacaacacaaccaagtgaaagcagaacaaagacaaaatcgacagcccacaaaagaaacatcccaagtacagtttccagaacacaatccccatcacgggcaacaacgaaggcggcccccagagccaccaccctccgcacgagcagcgcaagaaggagaccaactgcaacatcagtccagtccgacaacagcatcacagctcaaaaccatgaagaaacaggttcagtgaatccacaggcatctgcaagcgcaatgcagaaatag
>hMPV/Sendai/0162/2014
atggaggtgaaggtagagaacattcgagcaatagacatgctcaaagcaagagttaaaaatcgtgtggcacgcagcaaatgctttaaaaatgcttctttaatcctcataggaataactgctatgagtatagccctcaatatctatctgatcataaactacacaatacaaaaaactgcatctgaatcagaacaccatactagctctccacccacagaatccaacaaagaaacttcaacaatccctatagacaacccagacatcaatccaaactcacagcttccaactcaacagtccacagaaagccccacactcaactccgcagcctcggtgagcccatcagaaacagagccgacatcaacatcagacacaacaaatcgtctgtcctctgtagacagatccacaacacaaccaagtgaaagcagaacaaagacaaaatcgacagcccacagaagaaacatcccaagtacagcttccagaacacaattcccatcacgggcaacaacgaaagcggcccccagagccaccaccctccgcacgagcagcgcaacaaggagaccaactgcatcatcagtccagtccgacagcagcaccacagctcaaaaccatgaagaaacaggttcagtgaacccacaggcatctgcaagcacaatgcaaaaatag
>hMPV/Sendai/0170/2014
atggaggtgaaggtagagaacattcgagcaatagacatgctcaaagcaagagttaaaaatcgtgtggcacgcagcaaatgctttaaaaatgcttctttaatcctcataggaataactgctatgagtgtagccctcaatatctatctgatcataaactacacaatacaaaaaactgcatctgaatcagaacaccatactagctctccacccacagaatccaacaaagaagcttcaacagtccctatagacaacccagacatcaatccaaactcacagcttccaactcaacagtccacagaaagccccacactcaactccgcagcctcggtgagcccatcagaaacagagccaacatcaacatcagacacaacaaatcgtctgtcctctgcagacagatccacaacacaaccaagtgaaagcagaacaaagacaaaatcgacagcccacagaagaaacatcccaagtacagtttccagaacacaattcccatcacgggcaacaacgaaagcggcccccagagccaccaccctccgcacgagcagcgcaataacaaatcgtctgtcctctgtagacagatccacaacacaaccaagtgaaagcagaacaaagacaaaatcgacagcccacagaagaaacatcccaagtacagtttccagaacacaattcccatcacgggcaacaacgaaggcggcccccagagccaccaccctccgcacgagcagcgcaataaggagaccaactgcaacatcagtccagtccgacagcagcaccacagctcaaaaccatgaagaaacaggttcagtgaacccacaggcatctgcaagcacaatgcaaaaatag
>hMPV/Sendai/0168/2014
atggaggtgaaggtagagaacattcgagcaatagacatgctcaaagcaagagttaaaaatcgtgtggcacgcagcaaatgcttcaaaaatgcttctttaatcctcataggaataactgctctgagtatagccctcaatatctatctgatcataaactacacaatacaaaaaactgcatctgaatcagaacaccacactagctctccacccacagaatccaacaaagaaatttcaacaacccctacagacaactcagacatcaatccaaactcacagcttccaactcaacagtccacagaaagccccacacccaactccgcagcttcggtgagcccaccagaaacagaaccaacatcaacatcagacacaacaaatcgtctatcctctgtagacagatccacaacacaaccaagtgaaagcagaacaaaaacaaaatcgacaacccacaaaagaaacatcccaagtacagtttccagaacacaatccccatcacgggcaacaacgaaggcggccctcagagccaccaccctccgcacgagcagcacaagaaggagaccaactgcaacatcagtccagtccgacagcagcatcacagctcaaaaccatgaagaaacaggctcagtgagcccacaggcatctgcaagcgcaatgcaaaaatag
>hMPV/Sendai/0180/2014
atgggacaagtggtagagaacatccgagcaatagacatgctcaaagctagagttaaaaatcgtgtggcacgcagcaaatgctttaaaaatgcttctttaatcctcataggaataactgctctgagtatagccctcaatatctatctgatcataaactacacaatacaaaaagctgcatctgaatcagaacaccatactagctttccacccacagaatccaacaaagaaacttcaacaatccctatagacaacccagacatcaatacaagctcacagcttccaactcagcagtccacagaaggccccacactcaactctgcagcctcggtgagcccatcagaaacagaaccaacatcaacatcagacacaacaagtcgtctgtcctctgtagacagatccacaacacaaccaagtgaaagcagaacaaagacaaaatcgacagcccacaaaagaaacatcccaagtacagtttccagaacacaatccccatcacgggcaacaacgaaggcggcccccagagccaccaccctccgcacgagcagcgcaagaaggagaccaactgcaacatcagtccagtccgacaacagcatcacagctcaaaaccatgaagaaacaggttcagtgaatccacaggcatctgcaagcgcaatgcagaaatag
>hMPV/Sendai/0226/2014
atggaggtgagggtagagaacattcgagcaatagacatgctcaaagcaagagttaaaaatcgtgtggcacgcagcaaatgctttagaaatgcttctttaatcctcataggaataactgctatgagtatagccctcaatatctatctgatcataaactacacaatacaaaaaactgcatctgaatcagaacaccatactagctctccacccacagaatccaacaaagaaacttcaacaatccctatagacaacccagacatcaatccaaactcacagcttccaactcaacagtccacagaaagccccacactcaactccgcagcctcggtgagcccatcagaaacagagccaacatcaacatcagacacaacaaatcgtctatcctctgtagacagatccacaacacaaccaagtgaaagcagaacaaagacaaaatcgacagcccacagaagaaacatcccaagtacagtctccagaacacaattcccatcacgggcaacaacgaaggcagcccccagagccaccaccctccgcacgagcagcgcaacaaggagaccaactgcaacatcagtccagtccgacagcagcaccacagctcaaaaccatgaagaaacaggttcagtgaacccacaggcatctgcaagcacaatgcaaaaatag
>hMPV/Sendai/0238/2014
atggaggtgaaggtagagaacatccgagcaatagacatgctcaaagctagagttaaaaatcgtgtggcacgcagcaaatgctttaaaaatgcttctttaatcctcataggaataactgctctgagtatagccctcaatatctatctgatcataaactacacaatacaaaaagctacatctgaatcagaacaccatactagctttccacccacagaatccaacaaagaaacttcaacaatccctatagacaacccagacatcaatacaagctcacagcttccaactcagcagtccacagaaggccccacactcaactctgcagcctcggtgagcccatcagaaacagaaccaacatcaacatcagacacaacaagtcgtctgtcctctgtagacagatccacaacacaaccaagtgaaagcagaacaaagacaaaatcgacagcccacaaaagaaacatcccaagtacagtttccagaacacaatccccatcacgggcaacaacgaaggcggcccccagagccaccaccctccgcacgagcagcgcaagaaggagaccaactgcaacatcagtccagtccgacaacagcatcacagctcaaaaccatgaagaaacaggttcagtgaacccacaggcatctgcaagcgcaatgcagaaatag
>hMPV/Sendai/0242/2014
atggaggtgaaggtagagaacatccgagcaatagacatgctcaaagctagagttaaaaatcgtgtggcacgcagcaaatgctttaaaaatgcttctttaatcctcataggaataactgctctgagtatagccctcaatatctatctgatcataaactacacaatacaaaaagctgcatctgaatcagaacaccatactagctttccacccacagaatccaacaaagaaacttcaacaatccctatagacaacccagacatcaatacaagctcacagcttccaactcagcagtccacagaaggccccacactcaactctgcagcctcggtgagcccatcagaaacagaaccaacatcaacatcagacacaacaagtcgtccgtcctctgtagacagatccacaacacaaccaagtgaaagcagaacaaagacaaaatcgacagcccacaaaagaaacatcccaagtacagtttccagaacacaatccccaccacgggcaacaacgaaggcggcccccagagccaccaccctccgcacgagcagcgcaagaaggagaccaactgcaacatcagtccagtccgacaacagcatcacagctcaaaaccatgaagaaacaggttcagtgaacccacaggcatctgcaagcgcaatgcagaaatag
>hMPV/Sendai/0243/2014
atggaggtgaaggtagagaacatccgagcaatagatatgctcaaagccagagtcaaaaatcgcgtggcacgcagcaaatgctttaaaaatgcttctttaatcctcataggaataactgctctgagtatagccctcaatatccatctgatcataaactacacaatacaaaaagctgcatccgaatcagaacaccacactagctttccacccacagaatccaacaaagaaacttcaacaatccctatagacaacccagacatcaatacaagctcacagcttccaactcagcagtccacagaaggccccacactcaactctgcagcctcggtgagcccatcagaaacagaaccaacatcaacatcagacacaacaagtcgtccgtcctctgtagacagatccacaacacaaccaagtgaaagcagaacaaagacaaaatcgacagcccacaaaagaaacatcccaagtacagtttccagaacacaatccccaccacgggcaacaacgaaggcggcccccagagccaccaccctccgcacgagcagcgcaagaaggagaccaactgcaacatcagtccagtccgacaacagcatcacagctcaaaaccatgaagaaacaggttcagtgaacccacaggcatctgcaagcgcaatgcagaaatag
>hMPV/Sendai/0254/2014
atggaggtgaaggtagagaacattcgagcaatagacatgctcaaagcaagagttaaaaatcgtgtggcacgcagcaaatgctttaaaaatgcttctttaatcctcataggaataactgctatgagtgtagccctcaatatctatctgatcataaactacacaatacaaaaaactgcatctgaatcagaacaccatactagctctccacccacagaatccaacaaagaagcttcaacagtccctatagacaacccagacatcaatccaaactcacagcttccaactcaacagtccacagaaagccccacactcaactccgcagcctcggtgagcccatcagaaacagagccaacatcaacatcagacacaacaaatcgtctgtcctctgcagacagatccacaacacaaccaagtgaaagcagaacaaagacaaaatcgacagcccacagaagaaacatcccaagtacagtttccagaacacaattcccatcacgggcaacaacgaaagcggcccccagagccaccaccctccgcacgagcagcgcaataacaaatcgtctgtcctctgtagacagatccacaacacaaccaagtgaaagcagaacaaagacaaaatcgacagcccacagaagaaacatcccaagtacagtttccagaacacaattcccatcacgggcaacaacgaaggcggcccccagagccaccaccctccgcacgagcagcgcaataaggagaccaactgcaacatcagtccagtctgacagcagcaccacagctcaaaaccatgaagaaacaggttcagtgaacccacaggcatctgcaagcacaatgcaaaaatag
>hMPV/Sendai/0220/2015
atggaggtgaaggtagagaacatccgagcaatagacatgctcaaagctagagttaaaaatcgtgtggcacgcagcaaatgctttaaaaatgcttctttaatcctcataggaataactgctctgagtatagccctcaatatctatctgatcataaactacacaatacaaaaagctgcatctgaatcagaacaccatactagctttccacccacagaatccaacaaagaaacttcaacaatccctatagacaacccagacatcaatacaagctcacagcttccaactcagcagcccacagaaggccccacactcaactctgcagcctcggtgagcccatcagaaacagaaccaacatcaacatcagacacaacaagtcgtctgtcctctgtagacagatccacaacacaaccaagtgaaagcagaacaaagacaaaatcgacagcccacaaaagaaacatcccaagtacagtttccagaacacaatccccatcacgggcaacaacgaaggcggcccccagagccaccaccctccgcacgagcagcgcaagaaggagaccaactgcaacatcagtccagtccgacaacagcatcacagctcaaaaccatgaagaaacaggttcagtgaacccacaggcatctgcaagcgcaatgcagaaatag
>hMPV/Sendai/0239/2015
atggaggtgaaggtagagaacattcgagcaatagacatgctcaaagcaagagttaaaaatcgtgtggcacgcagcaaatgctttaaaaatgcttctttaatcctcataggaataactgctatgagtatagccctcaatatctatctgatcataaactacacaatacaaaaaactgcatctgaatcagaacaccatactagctctccacccacagaatccaacaaagaaacttcaacaatccctatagacaacccagacatcaatccaaactcacagcttccaactcaacagtccacagaaagccccacactcaactccgcagcctcggtaagcccatcagaaacagagccaacatcaacatcagacacaacaaatcgtctgtcctctgtagacagatccacaacacaaccaagtgaaagcagaacaaagacaaaatcgacagcccacagaagaaacatcccaagtacagtttccagaacacaattcccatcacgggcaacaacgaaggcggcccccagagccaccaccctccgcacgagcagcgcaataacaaatcgtctgtcctctgtagacagatccacaacacaaccaagtgaaagcagaacaaagacaaaatcgacagcccacagaagaaacatcccaagtacagtttccagaacacaattcccatcacgggcaacaacgaaggcggcccccagagccaccaccctccgcacgagcagcgcaacaaggagaccaactgcatcatcagtccagtccgacagcagcaccacagctcaaaaccatgaagaaacaggttcaatgaacccacaggcatctgcaagcacaatgcaaaaatag
>hMPV/Sendai/0251/2015
atggaggtgaaggtagagaacattcgagcaatagacatgctcaaagcaagagttaaaaatcgtgtggcacgcagcaaatgctttaaaaatgcttctttaatcctcataggaataactgctatgagtatagccctcaatatctatctgatcataaactacacaatacaaaaaactgcatctgaatcagaacaccatactagctctacacccacagaatccaacaaagaaacttcaacaatccctatagacaacccagacatcaatccaaactcacagcttccaactcaacagtccacagaaagccccacactcaactccgcagcctcggcgagcccatcagaaacagagccaacatcaacatcagacacaacaaatcgtctgtcctctgtagacagatccacaacacaaccaagtgaaagcagaacaaagacaaaatcgacagcccacagaagaaacatcccaagtacagtttccagaacacaattcccatcacgggcaacaacgaaggcggcccccagagccaccaccctccgcacgagcagcgcaataacaaatcgtctgtcctctgtagacagatccacaacacaaccaagtgaaagcagaacaaagacaaaatcgacagcccacggaagaaacatcccaagtacagtttccagaacacaattcccatcacgggcaacaacgaaggcggcccccagagccaccaccctccgcacgagcagcgcaataaggagaccaactgcaacatcagtccagtccgacagcagcaccacagctcaaaaccatgaagaaacaggttcagtgaacccacaggcatctgcaagcacaatgcaaaaatag
>hMPV/Sendai/0256/2015
atggaggtgaaggtagagaacattcgagcaatagacatgctcaaagcaagagttaaaaatcgtgtggcacgcagcaaatgctttaaaaatgcttctttaatcctcataggaataactgctatgagtatagccctcaatatctatctgatcataaactacacaatacaaaaaactgcatctgaatcagaacaccatactagctctccacccacagaatccaacaaagaaacttcaacaatccctatagacaacccagacatcaatccaaactcacagcttccaactcaacagtccacagaaagccccacactcaactccgcagcctcggtgagcccatcagaaacagagccaacatcaacatcagacacaacaaatcgtctgtcctctgtagacagatccacaacacaaccaagtgaaagcagaacaaagacaaaatcgacagcccacagaagaaacatcccaagtacagtttccagaacacaattcccatcacgggcaacaacgaaagcggcccccagagccaccaccctccgcacgagcagcgcaataacaaatcgtctgtcctctgtagacagatccacaacacaaccaagtgaaagcagaacaaagacaaaatcgacagcccacagaagaaacatcccaaatacagtttccaaaacacaattctcatcacgggcaacaacgaaggcggcccccagagccaccaccctccgcacgagcagcgcaacaaggagaccaactgcaacatcagtccagtccgacagcagcaccacagctcaaaaccatgaagaaacaggttcagtgaacccacaggcatctgcaagcacaatgcaaaaacagcacaccaacattgtaaaaacaaattag
>hMPV/Sendai/0258/2015
atggaggtgaaggtagagaacattcgagcaatagacatgctcaaagcaagagttaaaaatcgtgtggcacgcagcaaatgctttaaaaatgcttctttaatcctcataggaataactgctatgagtatagccctcaatatctatctgatcataaactacacaatacaaaaaactgcatctgaatcagaacaccatactagctctccacccacagaatccaacaaagaaacttcaacaatccctatagacaacccagacatcaatccaaactcacagcttccaactcaacagtccacagaaagccccacactcaactccgcagcctcggtaagcccatcagaaacagagccaacatcaacatcagacacaacaaatcgtctgtcctctgtagacagatccacaacacaaccaagtgaaagcagaacaaagacaaaatcgacagcccacagaagaaacatcccaagtacagtttccagaacacaattcccatcacgggcaacaacgaaggcggcccccagagccaccaccctccgcacgagcagcgcaacaaggagaccaactgcatcatcagtccagtccgacagcagcaccacagctcaaaaccatgaagaaacaggttcaatgaaaccacaggcatctgcaagcacaatgcaaaaatag
>hMPV/Sendai/0261/2015
atgggacaagtgaaaatgaacatccgagcaatagacatgctcaaagctagagttaaaaatcgtgtggcacgcagcaaatgctttaaaaatgcttctttaatcctcataggaataactgctctgagtatagccctcaatatctatctgatcataaactacacaatacaaaaagctgcatctgaatcagaacaccatactagctttccacccacagaatccaacaaagaaacttcaacaatccctatagacaacccagacatcaatacaagctcacagcttccaactcagcagtccacagaaggccccacactcaactctgcagcctcggtgagcccatcagaaacagaaccaacatcaacatcagacacaacaagtcgtctgtcctctgtagacagatccacaacacaaccaagtgaaagcagaacaaagacaaaatcgacagcccacaaaagaaacatccctagtacagtttccagaacacaatccccatcacgggcaacaacgaaggcggcccccagagccaccaccctccgcacgagcagcacaagaaggagaccaactgcaacatcagtccagtccgacaacagcatcacagctcaaaaccatgaagaaacaggttcagtgaacccacaggcatctgcaagcgcaatgcagaaatag
>hMPV/Sendai/0274/2015
atgggacaagtggtagagaacattcgagcaatagacatgctcaaagcaagagttaaaaatcgtgtggcacgcagcaaatgctttaaaaatgcttctttaatcctcataggaataactgctatgagtatagccctcaatatctatctgatcataaactacacaatacaaaaaactgcatctgaatcagaacaccatactagctctacacccacagaatccaacaaagaaacttcaacaatccctatagacaacccagacatcaatccaaactcacagcttccaactcaacagtccacagaaagccccacactcaactccgcagcctcggcgagcccatcagaaacagagccaacatcaacatcagacacaacaaatcgtctgtcctctgtagacagatccacaacacaaccaagtgaaagcagaacaaagacaaaatcgacagcccacagaagaaacatcccaagtacagtttccagaacacaattcccatcacgggcaacaacgaaggcggcccccagagccaccaccctccgcacgagcagcgcaacaacaaatcgtctgtcctctgtagacagatccacaacacaaccaagtgaaagcagaacaaagacaaaatcgacagcccacggaagaaacatcccaagtacagtttccagaacacaattcccatcacgggcaacaacgaaggcggcccccagagccaccaccctccgcacgagcagcgcaataaggagaccaactgcaacatcagtccagtccgacagcagcaccacagctcaaaaccatgaagaaacaggttcagtgaacccacaggcatctgcaagcacaatgcaaaaatag
>hMPV/Sendai/0331/2015
atggaggtgaaggtagagaacattcgagcaatagacatgctcaaagcaagagttaaaaatcgtgtggcacgcagcaaatgctttaaaaatgcttctttaatcctcataggaataactgctatgagtatagccctcaatatctatctgatcataaactacacaatacaaaaaactgcatctgaatcagaacaccatactagctctccacccacagaatccaacaaagaaacttcaacaatccctatagacaacccagacatcaatccaaactcacagcttccaactcaacagtccacagaaagccccacactcaactccgcagcctcggtgagcccatcagaaacagaaccaacatcaacatcagacacaacaaatcgtctgtcctctgtagacagatccacaacacaaccaagtgaaagcagaacaaagacaaaatcgacagcccacagaagaaacatcccaagtacagtttccagaacacaattcccatcacgggcaacaacgaaagcggcccccagagccaccaccttccgcacgagcagcgcaacaacaaatcgtctgtcctctgtagacagatccacaacacaaccaagtgaaagcagaacaaagacaaaatcgacagcccacagaagaaacatcccaagtacagtttccagaacacaactcccatcacgggcaacaacgaaggcggccctcagagccaccaccctccgcacgagcagcgcaataaggagaccaactgcaacatcagtccagtccgacagcagcaccacagctcaaaaccatgaaaaaacaggttcagtgaacccacaggcatctgcaagcacaatgcagaaatag
>hMPV/Sendai/0338/2015
atggaggtgaaggtagagaacattcgagcaatagacatgctcaaagcaagagttaaaaatcgtgtggcacgcagcaaatgctttaaaaatgcttctttaatcctcataggaataactgctatgagtatagccctcaatatctatctgatcataaactacacaatacaaaaaactgcatctgaatcagaacaccatactagctctccacccacagaatccaacaaagaaaccccaacaatccctatagacaacccagacatcaatccaaactcacagcttccaactcaacagtccacagaaagccccacactcaactccgcagcctcggcgagcccaccagaaacagagccaacatcaacaccagacacaacaaatcgtctgtcctctgtagacagatccacaacacaaccaagtgaaagcagaacaaagacaaaatcgacagcccacagaagaaacatcccaagcacagcctccagaacacaactcccatcacgggcaacaatgaaagcggcccccagagccaccaccctccgcacgagcagcgcaacaacaaatcgtctgtcctctgcagacagatccacaacacaaccaagtgaaagcagaacaaagacaaaatcgacagcccacagaagaaacatcccaagcacagcttccagaacacaattcccatcacgggcaacaacgaaggcggcccccagagccaccaccctccgcacgagcagcgcaacaaggagaccaaccgcaacatcagtccagcccgacagcagcaccacagctcaaaaccatgaagaaacaggttctgtgaacccacaggcatctgcaagcacaatgcaaaaatag
>hMPV/Sendai/0434/2015
atggaggtgaaggtagagaacattcgagcaatagacatgctcaaagcaagagttaaaaatcgtgtggcacgcagcaaatgctttaaaaatgcttctttaatcctcataggaataactgctatgagtatagccctcaatatctatctgatcataaactacacaatacaaaaaactgcatctgaatcagaacaccatactagctctccacccacagaatccaacaaagaaacttcaacaatccctatagacaacccagacatcaatccaaactcacagcttccaactcaacagtccacagaaagccccacactcaactccgcagcctcggtgagcccatcagaaacagagccaacatcaacatcagacacaacaaatcgtctgtcctctgtagacagatccacaacacaaccaagtgaaagcagaacaaagacaaaatcgacagcccacagaagaaacatcccaagtacagtttccagaacacaattcccatcacgggcaacaacgaaagcggcccccagagccaccaccctccgcacgagcagcgcaacaacaaatcgtctgtcctctgtagacagatccacaacacaaccaagtgaaagcagaacaaagacaaaatcgacagcccacagaagaaacatcccaagtacagcctccagaacacaactcccatcacgggcaacaacgaaggcggccctcagagccaccaccctccgcacgagcagcgcaacaaggagaccaactgcaacatcagtccagtccgacagcagcaccacagctcaaaaccatgaagaaacaggctcagtgaacccacaggcatctgcaagcacaatgcagaaatag
>hMPV/Sendai/0447/2015
atggaggtgaaggtagagaacattcgagcaatagacatgctcaaagcaagagttaaaaatcgtgtggcacgcagcaaatgctttaaaaatgcttctttaatcctcataggaataactgctatgagtatagccctcaatatctatctgatcataaactacacaatacaaaaaactgcatctgaatcagaacaccatactagctctccacccacagaatccaacaaagaaacttcaacaatccctatagacaacccagacatcaatccaaactcacagcttccaactcaacagtccacagaaagccccacactcaactccgcagcctcggtgagcccatcagaaacagagccaacatcaacatcagacacaacaaatcgtccgtcctctgtagacagatccacaacacaaccaagtgaaagcagaacaaagacaaaatcgacagcccacagaagaaacatcccaagtacagtttccagaacacaactcccatcacgggcaacaacgaaggcggcccccagagccaccaccctccgcacgagcagcgcaacaacaaatcgtctgtcctctgcagacagatccacaacacaaccaagtgaaagcagaacaaagacaaaatcgacagcccacagaagaaacttcccaagtacagtttccagaacacaactcccatcacgggcaacaacgaaggcggcccccagagccaccaccctccgcacgagcagcgcaacaaggagaccaactgcatcatcagtccagtccgacagcagcaccacagctcaaaaccatgaagaaacaggctcagtgaacccacaggcatctgcaagcacaatgcaaaaatag
>hMPV/Sendai/0517/2015
atggaggtgaaggtagggaacattcgagcaatagacatgctcaaagcaaaagttaaaaatcgtgtggcacgcagcaaatgctttaaaaatgcttctttaatcctcataggaataactgctatgagtatagccctcaatatctatctgatcataaactacacaatacaaaaaactgcatctgaatcagaacaccatactagctctccacccacagaatctaacaaagaaacctcaacaatccctatagacaacccagacatcaatccaaactcacagcttccaactcaacagtccacagaaagccccacactcaactccgcagcttcggcgagcccatcagaaacagagccaacatcaacatcagacacaacaaatcgtctgtcctctgtagacagatccacaacacaaccaagtgtaagcagaacaaaaacaaaatcgacagcccacagaagaaacatcccaagtacagtttccagaacacaattcccatcacgggcaacaacgaaggcggcccccagagccaccaccctccgcacgagcagcgcaacaacaaatcgtctgtcctctgtagacagatccacaacacaaccaagtgaaagcagaacaaagacaaaatcgacagcccacagaagaaacatcccaagcacagtttccagaacacaattcccatcacgggcaacaacgaaggcggcccccagagccaccaccctccgcacgagcagcgcaataaggagaccaactgcaacatcagtccagtccgacagcagcaccacagctcaaaaccatgaagaaacaggttcagtgaacccacaggcatccgcaagcacaatgcaaaaatag
>hMPV/Sendai/0539/2015
atggaggtgaaggtagagaacatccgagcaatagacatgctcaaagctagagttaaaaatcgtgtggcacgcagcaaatgctttaaaaatgcttctttaatcctcataggaataactgctctgagtatagccctcaatatctatctgatcataaactacacaatacaaaaagctgcatctgaatcagaacaccatactagctttccacccacagaatccaacaaagaaacttcaacaatccctatagacaacccagacatcaatacaagctcacagcttccaactcagcagtccacagaaggccccacactcaactctgcagcctcggtgagcccatcagaaacagaaccaacatcaacatcagacacaacaagtcgtctgtcctctgtagacagatccacaacacaaccaagtgaaagcagaacaaagacaaaatcgacagcccacaaaagaaacatccctagtacagtttccagaacacaatccccatcacgggcaacaacgaaggcggcccccagagccaccaccctccgcacgagcagcacaagaaggagaccaactgcaacatcagtccagtccgacaacagcatcacagctcaaaaccatgaagaaacaggttcagtgaacccacaggcatctgcaagcgcaatgcagaaatag
>hMPV/Sendai/0600/2015
atggaggtgaaggtagggaacattcgagcaatagacatgctcaaagcaaaagttaaaaatcgtgtggcacgcagcaaatgctttaaaaatgcttctttaatcctcataggaataactgctatgagtatagccctcaatatctatctgatcataaactacacaatacaaaaaactgcatctgaatcagaacaccatactagctctccacccacagaatctaacaaagaaacctcaacaatccctatagacaacccagacatcaatccaaactcacagcttccaactcaacagtccacagaaagccccacactcaactccgcagcttcggcgagcccatcagaaacagagccaacatcaacatcagacacaacaaatcgtctgtcctctgtagacagatccacaacacaaccaagtgtaagcagaacaaaaacaaaatcgacagcccacagaagaaacatcccaagtacagtttccagaacacaattcccatcacgggcaacaacgaaggcggcccccagagccaccaccctccgcacgagcagcgcaacaacaaatcgtctgtcctctgtagacagatccacaacacaaccaagtgaaagcagaacaaagacaaaatcgacagcccacagaagaaacatcccaagcacagtttccagaacacaattcccatcacgggcaacaacgaaggcggcccccagagccaccaccctccgcacgagcagcgcaataaggagaccaactgcaacatcagtccagtccgacagcagcaccacagctcaaaaccatgaagaaacaggttcagtgaacccacaggcatccgcaagcacaatgcaaaaatag
>hMPV/Sendai/1305/2015
atggaggtgaaggtagagaacattcgagcaatagacatgctcaaagcaagagttaaaaatcgtgtggcacgcagcaaatgctttaaaaatgcttctttaatcctcataggaataactgctatgagtatagccctcaatatctatctgatcataaactacacaatacaaaaaactgcatctgaatcagaacaccacactagctctccacccacagaatccaacaaagaaacttcaacaatccctatagacaacccagacaccaatccaaactcacagcttccaactcaacagtccacagaaagccccacactcaactccgcagcctcggtgagcccatcagaaacagagccaacaccaacatcagacacaacaaatcgtccgtcctctgtagacagatccacaacacaaccaagtgaaagcagaacaaagacaaaatcgacagcccacagaagaaacatcccaagcacagtttccagaacacaattcccatcacgggcaacaacgaaggcggcccccagagccaccaccctccgcatgagcagcgcaacaacaaatcgtctgtcctctgtagacagatccacaacacaaccaagtgaaatcagaacaaagacaaaatcgacagcccacagaagaaacatcccaagtacagcttccagaacacaattcctatcacgggcaacaaagaaagcggcccccagagccaccaccctccgcacgagcagcgcaacaaggagaccaactgcatcatcagtccagtctgacagcagcaccacagctcaaaaccatgaagaaacaggttcagtgaacccgcaggcatctgcaagcacaatgcaaaaatag
>hMPV/Sendai/0106/2015
atggaggtgaaggtagagaacatccgagcaatagacatgctcaaagctagagttaaaaatcgtgtggcacgcagcaaatgctttaaaaatgcttctttaatcctcataggaataactgctctgagtatagccctcaatatctatctgatcataaactacacaatacaaaaagctgcatctgaatcagaacaccatactagctttccacccacagaatccaacaaagaaacttcaacaatccctatagacaacccagacatcaatacaagctcacagcttccaactcagcagtccaaagaaggccccacactcaactctgcagcctcggtgagcccatcagaaacagaaccaacatcaacatcagacacaacaagtcgtctgtcctctgtagacagatccacaacacaaccaagtgaaagcagaacaaagacaaaatcgacagcccacaaaagaaacatccctagtacagtttccagaacacaatccccatcacgggcaacaacgaaggcggcccccagagccaccaccctccgcacgagcagcacaagaaggagaccaactgcaacatcagtccagtccgacaacagcatcacagctcaaaaccatgaagaaacaggttcagtgaacccacaggcatctgcaagcgcaatgcagaaatag
>hMPV/Sendai/0107/2015
atggaggtgaaggtagagaacattcgagcaatagacatgctcaaagcaagagttaaaaatcgtgtggcacgcagcaaatgctttaaaaatgcttctttaatcctcataggaataactgctctgagtatagccctcaatatctatctgatcataaactacacaatacaaaaaactgcatctgaatcagaacaccatactagctttccacccacagaatcaaacaaagaaacttcaacaatccctatagacaacccagacatcaatacaaactcacagcttccaactcaacagtccacagaaagccccacactcaactccgcagccccggcgagcccatcagaaccagaaccaacatcaacatcagacacaacaaatcgtctgtcctctatagacagatccacaacacaaccaagtgaaagcagaacaaagacaaaatcgacagcccacaaaagaaatatcccaagcacagcttccagaacacaatccccatcacgggcaacaacgaaggcgacccccagagccaccaccttccgcacgagcagcacaagaaggagaccaaccgcaacatcagtccagtccgacagcagcaccacagctcaaaaccatgaagaaacaggttcagtgaacccacaggcatccgcaagcgcaacgcaaaaatag
>hMPV/Sendai/0112/2015
atggaggtgaaggtagagaacattcgagcaatagacatgctcaaagcaagagttaaaaatcgtgtggcacgcagcaaatgctttaaaaatgcttctttaatcctcataggaataactgctctgagtatagccctcaatatctatctgatcataaactacacaatacaaaaaactgcatctgaatcagaacaccatactagctttccacccacagaatcaaacaaagaaacttcaacaatccctatagacaacccagacatcaatacaaactcacagcttccaactcaacagtccacagaaagccccacactcaactccgcagccccggcgagcccatcagaaccagaaccaacatcaacatcagacacaacaaatcgtctgtcctctatagacagatccacaacacaaccaagtgaaagcagaacaaagacaaaatcgacagcccacaaaagaaatatcccaagcacagcttccagaacacaatccccatcacgggcaacaacgaaggcgacccccagagccaccaccttccgcacgagcagcacaagaaggagaccaaccgcaacatcagtccagtccgacagcagcaccacagctcaaaaccatgaagaaacaggttcagtgaacccacaggcatccgcaagcgcaacgcaaaaatag
>hMPV/Sendai/0219/2015
atggaggtgaaggtagagaacatccgagcaatagacatgctcaaagctagagttaaaaatcgtgtggcacgcagcaagtgctttaaaaatgcttctttaatcctcataggaataactgctctgagtatagccctcaatatctatctgatcataaactacacaatacaaaaagctgcatctgaatcagaacaccatactagctttccacccacagaatccaacaaagaaacttcaacaatccctatagacaacccagacatcaatacaagctcacagcttccaactcagcagtccacagaaggccccacactcaactctgcagcttcggtgagcccatcagaaacagaaccaacatcaacatcagacacaacaagtcgtctgtcctctgtagacagatccacaacacaaccaagtgaaagcagaacaaagacaaaatcgacagcccacaaaagaaacatcccaagtacagtttccagaacacaatccccatcacgggcaacaacgaaggcggcccccagagccaccaccctccgcacgagcagcacaagaaggagaccaactgtaacatcagtccagtccgacaacagcatcacagctcaaaaccatgaagaaacaggttcagtgaacccacaggcatctgcaagcgcaatgcagaaatag
>hMPV/Sendai/0223/2015
atgggacaagtggtagagaacattcgagcaatagacatgctcaaatcaagagttaaaaatcgtgtggcacgcagcaaatgctttaaaaatgcttctttaatcctcataggaataactgctatgagtatagccctcaatatctatctgatcataaactacacaatacaaaaaactgcatttgaatcagaacaccatactagctctccacccacagaatccaacaaagaaacttcaacaatccctatagacaacccagacatcaatccaaactcacagcttccaactcaacagtccacagaaagccccacactcaactccgcagcctcggtgagcccatcagaaacagagccaacatcaacattagacacaacaaatcgtctgtcctctgtagacagacccacaacacaaccaagtgaaagcagaacaaagacaaaatcgacagcccacagaagaaacatcccaagcacagcctccagaacacaattcccatcacgggcaacaacgaaagcggcccccagagccaccaccctccgcacgagcagcgcaacaacaaatcgtctgtcctctgtagacagatccacaacacaaccaagtgaaagcagaacaaagacaaaatcgacagcccacagaagaaacatcccaagtacagtttccagaacacaattcccatcacgggcaacaacaaaggcggcccccagagccaccaccctccgcacgagcagcgcaacaaggagaccaactgcaacatcagtccagtccgacagcagcaccacagctcaaaaccatgaagaaacaggttcagtgaacccacaggcatctgcaagcacaatgcaaaaatag
>hMPV/Sendai/0115/2016
atggaggtgaaggtagagaacattcgagcaatagacatgctcaaagcaagagttaaaaatcgtgtggcacgcagcaaatgctttaaaaatgcttctttaatcctcataggaataactgctatgagtatagccctcaatatctatctgatcataaactacacaatacaaaaaactgcatctgaatcagaacaccatactagctcttcacccacagaatccaacaaagaaacttcaacaatccctatagacaacccagacatcagtccaaactcacagcttccaactcaacagtccacagaaagccccacactcaactccgcagcctcggtgagcccatcagaaacagagccaacatcaacatcagacacaacaaatcgtctgtcctctgtagacagatccacaacacaaccaagtgaaagcagaacaaagacaaaatcgacagcccacagaagaaacatcccaagtacagtttccagaacacaattcccatcacgggcaacaacgaaggcggcccccagagccaccaccctccgcacgagcagcgcaacaacaaatcgtctgtcctctgtagacagatccacaacacaaccaagtgaaagcagaacaaggacaaaatcgacagcccacagaagaaacatcccaagcacagcctccagaacacaattcccatcacgggcaacaacgaaggcggcccccagagccaccaccctccgcacgagcagcgcaacaaggagaccaactgcaacatcagtccagtccgacagcagcaccacagctcaaaaccatgaagaaacaggttcagtgaacccacaggcatctgcaagcacaatgcaaaaatag
>hMPV/Sendai/0174/2016
atggaggtgaaggtagagaacattcgagcaatagacatgctcaaagcaagagttaaaaatcgtgtggcacgcagcaaatgctttaaaaatgcttctttaatcctcataggaataactgctatgagtatagccctcaatatctatctgatcataaactacacaatacaaaaaactgcatctgaatcagaacaccacactagctctccacccacagaatccaacaaagaaacttcaacaatccctatagacaacccagacaccaatccaaactcacagcttccaactcaacagtccacagaaagccccacactcaactccgcagcctcggtgagcccatcagaagcagagccaacaccaacatcagacacaacaaatcgtccgtcctctgtagacagatccacaacacaaccaagtgaaagcagaacaaagacaaaatcgacagcccacagaagaaacatcccaagcacagtttccagaacacaattcccatcacgggcaacaacgaaggcggcccccagagccaccaccctccgcatgagcagcacaacaacaaatcgtctgtcctctgtagacagatccacaacacaaccaagtgaaatcagaacaaagacaaaatcgacagcccacagaagaaacatcccaagtacagcttccagaacacaattcctatcacgggcaacaaagaaagcggcccccagagccaccaccctccgcacgagcagcgcaacaaggagaccaactgcatcatcagtccagtctgacagcagcaccacagctcaaaaccatgaagaaacaggttcagtgaacccgcaggcatctgcaagcacaatgcaaaaatag
>hMPV/Sendai/0468/2016
atggaggtgaaggtagagaacattcgagcaatagacatgctcaaagcaagagttaaaaatcgtgtggcacgcagcaaatgctttaaaaatgcttctttaatcctcataggaataactgctatgagtatagccctcaatatctatctgatcataaactacacaatacaaaaaactgcatctgaatcagaacaccatactagctctccacccacagaatccaacaaagaaacttcaacaatccctatagacaacccagacatcaatccaaactcacagcttccaactcaacagtccacagaaagccccacactcaactctgcagcctcggtgagcccatcagaaacagagccaacatcaacatcagacacaacaaatcgtctgtcctctgtagacagatccacaacacaaccaagtgaaagcagaacaaagacaaaatcgacagcccacagaagaaacatcccaagtacagtttccagaacacaattcccatcacgggcaacaacgaaggcggcccccagagccaccaccctccgcacgagcagcgcaataacaaatcgtctgtcctctgtagacagatccacaacacaaccaagtgaaagcagaacaaagacaaaatcgacagctcacagaagaaacatcccaagtacagtttccagaacacaatccccatcacgggcaacaacgaaggcggccctcagagccaccaccctccgcacgagcagcacaataaggagaccaactgcatcatcaatccagtccgacagcagcactacagctcaaaaccatgaagaaacaggttcagtgaacccacaggcatctgcaagcacaatgcaaaaatag
>hMPV/Sendai/0633/2016
atggaggtgaaagtagagaacattcgagcaatagacatgctcaaagcaagagttaaaaatcgtgtggcacgcagcaaatgctttaaaaatgcttctttaatcctcataggaataactgctatgagtatagccctcaatatctatctgatcataaactacacaatacaaaaaactgcatctgaatcagaacaccatactagctctccacccacagaatccaacaaagaaacctcaacaatccctatagacaacccagacatcaatccaaactcacagcttccaactcaacagtccacagaaagccccacactcaactctgcagcctcggtgagcccatcagaaacagagccaacatcaacatcagacacaacaaatcgtctgtcctctgtagacagatccacaacacaaccaagtgaaagcagaacaaagacaaaatcgacagcccacagaagaaacatcccaagtacagtctccagaacacaattcccatcacgggcaacaacgaaggcggcccccagagccaccaccctccgcacgggcagcgcaacaacaaatcgtctgtcctctgtagacagatccacaacacaaccaagtgaaagcagaacaaagacaaaatcgacagcccacagaagaaacatcccaagcacagcctccagaacacaatccccatcacgggcaacaacgaaggcggcccccagagcaaccaccctccgcacgagcagcacaacaaggagaccaactgcatcatcaatccagtccgacagcagcaccacagctcaaaaccatgaagaaacaggttcagtgaacccacaggcatctgcaagcacaatgcaaaaatag
