# Supplementary material for: Consensus and variations in cell line specificity among human metapneumovirus strains
Source: PLoS One. 2019 Apr 23;14(4):e0215822. doi: 10.1371/journal.pone.0215822 (PMC6478314; doi:10.1371/journal.pone.0215822)
Supplement: S2 Dataset — (FAS) [file pone.0215822.s002.fas]

>hMPV/Sendai/291/07
aaaaacgcgtataaattaagttacaaaaaaacatgggacaagtgaaaatgtctcttcaagggattcacctgagtgatctatcatacaagcatgctatattaaaagagtctcagtatacaataaagagagatgtaggcacaacaactgcagtgacaccctcatcattgcaacaagaaataacactattgtgtggagaaattctatatgctaagcatgctgattacaaatatgctgcagaaataggaatacaatatattagcacagctctaggatcagagagagtacagcagattctaagaaactcaggcagtgaagtccaagtggttttaaccagaacgtactccttgggaaaagttaaaaacaacaaaggagaagatctacagatgttagacatacacggagtagagaaaagctgggtggaagagatagacaaagaagcaagaaaaacaatggcaactttgcttaaagaatcatcaggcaacattccacaaaatcagaggccttcagcaccagacacacctataatcttattatgtgtaggtgccttaatatttaccaaactagcatcaactatagaagtgggattagagaccacagtcagaagagctaaccgtgtactaagtgatgcactcaaaagataccctaggatggacataccaaaaatcgctagatctttctatgacttatttgaacaaaaagtgtattacagaagcttgttcattgagtatggcaaagcattaggctcatcctctacaggcagcaaagcagaaagtttattcgttaatatattcatgcaagcttacggtgctggtcaaacaatgctgaggtggggagtcattgccaggtcatctaacaatataatgttaggacatgtatctgtccaagctgagttaaaacaagtcacagaagtctatgacctggtgcgagaaatgggccctgaatctgggctcctacatttaaggcaaagcccaaaagctggactgttgtcactagccaattgtcccaactttgcaagtgttgttctcggcaatgcctcaggcttaggcataataggtatgtatcgcgggagagtgccaaacacagaactattttcagcagcagaaagctatgccaagagtttgaaagaaagcaataaaattaacttttcttcattaggactcacagatgaagaaaaggaggctgcagaacactttctaaatgtgagtgacgacagtcaaaatgattatgagtaattaaaaaagtgggacaagtcaaaatgtcattccctgaaggaaaagatattcttttcatgggtaatgaagcagcaaaattggcagaagctttccaaaaatcattaaggaaacctagtcataaaagatctcaatctattataggggaaaaagtgaacactgtatctgaaacattggaattacctactatcagtagacctaccaaaccgaccatattgtcagagccgaaattagcatggacagacaaaggtggggcaatcagaactgaagcaaagcaaataatcaaagttatggatcctattgaagaagaagagtttactgagaaaagggtgctgccctccagtgatgggaaaactcctgcagaaaagaagttaaaaccatcaaccagcactaaaaagaaggtctcatttacaccaaatgaaccaggaaaatacacaaagttggagaaagatgctctagacttgctttcagacaatgaagaagaagatgcagaatcctcaatcctaaccttcgaagaaagagatacttcatcattaagcattgaagccagactagaatcgattgaagagaaattaagcatgatattagggctattaagaacactcaacattgctacagcaggacccacagcagcaagagatgggatcagagatgcaatgattggcataagagaggaactaatagcagacataataaaagaagccaagggaaaagcagcagaaatgatggaagaagaaatgaaccagcggacaaaaataggaaacggtagtgtaaaattaactgaaaaggcaaaggagctcaacaaaattgttgaagacgaaagcacaagtggtgaatccgaagaagaagaagaactaaaagacacacaggaaaataatcaagaagatgacatttaccaattaattatgtagtttaataaaaataaaaatgggacaagtgaaaatggagtcctatctggtggacacctatcaaggcatcccttacacagcagctgttcaagttgatctagtagaaaaggacctgttacctgcaagcctaacaatatggttccccctgtttcaagccaatacaccaccagcagttctgcttgatcagctaaagactctgaccataactactctgtatgctgcatcacaaagtggtccaatactaaaagtgaatgcatcagcccagggtgcagcaatgtctgtacttcccaaaaagtttgaagtcaatgcgactgtagcacttgacgaatatagcaaattagaatttgacaaacttacagtctgtgaagtaaaaacagtttacttaacaaccatgaaaccatatgggatggtatcaaagtttgtgagctcggctaaatcagttggcaaagaaacacatgatctaatcgcattatgtgattttatggatctagaaaagaacacaccagttacaataccagcatttatcaaatcagtttctatcaaggagagtgaatcagccactgttgaagctgcaataagcagtgaagcagaccaagctctaacacaagccaaaattgcaccttatgcgggactgatcatgattatgaccatgaacaatcccaaaggcatattcaagaagcttggagctgggacccaagttatagttgaattaggagcatatgtccaggctgaaagcataagtaaaatatgcaagacttggagccatcaaggaacaagatatgtgctgaagtccagataacagccatacaacctggccaagaactaccaactctattctatagactaaaaaaagttgtcgttttagttatataaaaatcaagttaaaataagaattaaatcaatcaagaacgggacaaataaaaatgtcttggaaagtggtgatcattttttcattgctaataacacctcaacacggtcttaaagagagctacctagaagaatcatgtagcactataactgagggatatcttagtgttctgaggacaggttggtataccaacgtttttacattagaagtgggtgatgtagaaaaccttacatgttctgatggacctagcctaataaaaacagaattagatctgaccaaaagtgcactaagagagctcaaaacagtttctgctgaccaattggcaagagaggaacaaattgagaatcccagacaatctaggtttgttctaggagcaatagcactcggtgttgcaacagcagctgcagtcacagcaggtgttgcaattgccaaaaccatccggcttgagagtgaagtcacagcaattaagagtgcccttaaaacgaccaatgaagcagtatctacattgggaaatggagttcgggtgttggcaactgcagtgagagagctgaaagactttgtgagcaagaatttaactcgtgcaatcaacaaaaacaagtgcgacattgatgacctaaaaatggccgttagcttcagtcaattcaacagaaggtttctaaatgttgtgcggcaattttcagacaatgctggaataacaccagcaatatctttggacttaatgacagatgctgaactagccagggccgtttctaacatgccgacatctgcaggacaaataaaattgatgttggagaaccgtgcgatggtgcgaagaaaggggtttggaatcctgataggggtctacgggagctccgtaatctacatggtgcagctgccaatctttggcgttatagacacgccttgctggatagtaaaagcagccccttcttgttccgaaaaaaagggaaactatgcttgcctcttaagagaagaccaagggtggtattgccagaatgcagggtcaactgtttactacccaaatgagaaagactgtgaaacaagaggagaccatgtcttttgcgacacagcagcaggaattaatgttgctgagcaatcaaaggagtgcaacatcaacatatccactacaaattacccatgcaaagtcagcacaggaagacatcctatcagtatggttgcactgtctcctcttggggctctggttgcttgctacaaaggagtaagctgttccattggcagcaacagagtagggatcatcaagcagctgaacaaaggttgctcctatataaccaaccaagatgcagacacagtgacaatagacaacactgtatatcagctaagcaaagttgagggtgaacagcatgttataaaaggcagaccagtgtcaagcagcttcgatccaatcaagtttcctgaagatcaattcaatgttgcacttgaccaagtttttgagaacatcgaaaacagccaggccttggtagatcaatcaaacagaatcctaagcagtgcagagaaagggaatactggcttcatcattgtaataattctaattgctgtccttggctctagcatgatcctagtgagcatcttcattataatcaagaaaacaaagaaaccaacgggagcacctccagagctgagtggtgtcacaaataatggcttcataccacacagttagttaattaaaaataaaataaaatttgggacaaatcataatgtcgcgcaaggctccatgcaaatatgaagtgcggggcaaatgcaacagaggaagtgagtgtaagtttaaccacaattactggagttggccagatagatacctattaataagatcaaactatctattaaatcagcttttaaggaacactgatagagctgatggcctgtcaataatatcaggtgcaggcagagaggacagaacgcaagattttgttctaggttccaccaatgtggttcaaggttatattgatgataaccaaagcataacaaaagctgcagcctgctacagtctacacaacataatcaagcaactacaagaagttgaagttaggcaggctagagatagcaaactatctgacagcaagcatgtggcactccataacttaatcttatcttatatggagatgagcaaaactcctgcatctttaatcaacaatcttaaaagactgccgagagaaaaactgaaaaaattagcaaaactgataattgacttatcagcaggcgctgacaatgactcttcatatgccctgcaagacagtgaaagcactaatcaagtgcagtgagcatggtcctgttttcattaccatagaggttgatgaaatgatatggactcaaaaagaattaaaagaagctttgtccgatgggatagtgaaatctcacaccaatatttacaattgttatttagaaaatatagaaattatatatgtcaaggcttacttaagttagtaaaaacacaccagagtgggataagtgacaatgataacattagatgtcattaaaagtgatggatcttcaaaaacatgtactcacctcaaaaaaataatcaaagaccattatggtaaagtgcttattgcacttaagttaatattagctttactgacatttttcacaataacaatcactataaattacataaaagtagaaaacaatctacaaatatgtcagtcaaaaactgaatcagacaaagaagactcaccatcaaataccacatccgtcacaaccaagactactctagaccatgatataacacagtattttaaaagattaattcaaaggtatacagattctgtaataaacaaggacacatgctggaaaataagcagaaatcaatgcacaaatataacaatatataaatttctatgctttaaacctgaggactcaaaaatcaacagttgtgatagactgacagatctatgcagaaacaaatcaaaatcagcagctgaagcatatcatacagtagaatgccattgcatatacacaattgagtggaattgctattaccactcaatagattaaacccaatcttgaatgttaaaactagactaggatccgtctaagactatcagttcaatagtttagttatttaaaaatatttgagaacagataagtttctatggcacttcatagcaataggtaataattaacagcttaattataattaaaacattatttaaaaccgtaactatttaatttacaaagtaaaaacaaaaatatgggacaagtagttatggaggtgaaagtagagaacattcgagcaatagacatgctcaaagcaagagtgaaaaatcgtgtggcacgtagcaaatgcttcaaaaatgcttctttaatcctcataggaataactacactgagcatagccctcaatatctatctgatcataaactacacaatacaaaaaaccacatctgaatcagaacaccacaccagctcaccacccacagaatccaacaaagaagcttcaacaatctccacagacaacccagacatcaatccaaacccacagcatccaactcaacagtccacagaaaaccccacactcaaccccgcagcatcagcgagcccatcagaaacagaatcagcatcaacaccagatacaacaaaccgcctgtcctccgtagacaggtccacagcacaaccaagtgaaaacagaacagagacaaaaccgacagcccacacaagaaacaacccaagcacagcctccagtacacaatccccaccacgggcaacaacgaaggcaatccgcagagccaccaccttccgcatgagcagcacaggaaaaagaccaaccacaatattaatccagtccgatagcagcaccacaactcaaaatcatgaagaaacaggttcagcgaactcacaggcatctgtaagcacaatgcaaaactagcacaccaacaatataaaaccaaattagttaacaaaaaatacgagatagctctaaagtaaaacatgtaggtaccaacaatcaagaaaccaaaagataactcacaatctccctaaaatagcaacgacaccatgtcagttttgttcaaatctctctgggagaaacttttgcccacatactaacaacatcacaaccatctcaagaaaagaaactaggcaaaacagcatccaagagacaaatagcaatggatcctcttaatgaatccactgttaatgtctatctccctgattcgtaccttaaaggagtaatttcttttagtgaaactaatgcaattggttcatgtctcttaaaaagaccttacttaaaaaatgacaacactgcaaaagttgccatagagaatcctgttattgagcatgtgagactcaaaaatgcagtcaattctaaaatgaaaatatcagattacaaggtagtagagccagtaaacatgcaacatgaaataatgaagaatgtacacagttgtgagctcacactattgaaacagtttttaacaaggagtaaaaacattagcactctcaaattaaatatgatatgtgattggctgcaattaaagtctacatcagatgatacctcaatcctaagtttcatagatgtagaatttatacctagttgggtaagcaactggtttagtaattggtacaatctcaataagttaattttggaattcagaagagaagaagtaataagaaccggttcaatcttatgcaggtcattgggtaaattagtttttattgtatcatcatatggatgtattgtcaagagcaacaaaagcaaaagagtgagcttcttcacatacaatcaactgttaacatggaaagatgtgatgttaagtagatttaatgcgaatttttgtatatgggtgagcaatagtctgaatgaaaatcaggaagggctagggttgagaagtaatctgcaaggtatgttaaccaataaactatatgaaactgtagattacatgctaagtttatgttgcaatgaaggtttctcacttgtaaaagagttcgaaggttttattatgagtgaaatccttaggattactgaacatgctcaattcagtactagatttagaaatactttattaaatggattaacagatcaattaacaaaattaaaaaataaaaacagactcagagttcatggtaccgtattagaaaataatgattatccaatgtatgaagttgtacttaaattattaggagatactttgagatgtatcgaattattaatcaataaaaacttagagaatgctgcagaattatactatatattcagaatttttggtcatccaatggtagatgaaagagatgcaatggatgctgtcaaattaaacaatgaaatcacaaaaatcctaaggttggaaagcttgacagaactaagaggggcattcatattaaggattatcaaaggatttgtggacaacaacaaaaggtggcccaaaattaaaaacttaaaagtgcttagcaaaagatggactatgtacttcaaagctaaaaattaccccagtcaactcgaattaagtgaacaagattttctagagcttgctgcaatacaatttgaacaagagttttctgttcctgaaaaaaccaatcttgagatggtattaaatgacaaagctatatcacctcctaaaagattaatatggtctgtgtatccaaagaattacttacctgaaacgataaaaaatcgatatttagaagaaactttcaatgcaagtgatagtctcaaaacaagaagagtactggagtattatttaaaagataataaatttgatcaaaaggatcttaaaagttatgtagttagacaagaatacttaaatgataaggagcacattgtctcattaactggaaaagaaagagaattaagtgtaggtagaatgtttgccatgcaaccaggaaaacagcgacaaatacaaatattggcagaaaaattgttagctgataacattgtacctttcttcccggaaaccttaacaaagtatggtgatctagatcttcagagaataatggaaatcaaatcagaactttcttctatcaaaaccagaagaaatgacagttataataattacattgcaagagcatccatagtaacagatttgagcaagttcaaccaagcctttagatatgaaactacagcgatctgtgcagatgtagcagacgaattacatggaacacaaagcttattctgttggttacatcttattgttcctatgactacaatgatatgtgcctatagacatgcaccaccagaaacaaaaggtgaatatgatatagataagatagaagagcaaagtggtctatatagatatcacatgggcggtattgaaggatggtgtcaaaaactctggacaatggaagctatatctttattggatgttgtatctgtaaagacacggtgtcaaatgacatctttattaaatggtgacaaccaatcaatagatgtaagtaaaccagtcaagttatctgaaggtttagatgaagtgaaggcagattatcgcttagcaataaaaatgctaaaagaaataagagatgcatacagaaatataggccataaacttaaagaaggggaaacatatatatcaagggatcttcagtttataagcaaggtgattcaatctgaaggagtgatgcatcctacccctataaaaaaggtcttaagagtaggaccatggataaacacaatattagatgacattaaaactagtgctgagtcaatagggagtctatgtcaagaattagaatttaggggagaaagcataatagttagtctgatattaagaaacttctggctgtataacttatacatgcatgaatcaaagcaacatcctttggcagggaaacagttattcaaacaactaaataaaacattaacatcagtgcagagattttttgaaattaaaaaggaaaatgaggtagtagatctatggatgaacataccaatgcaatttggaggaggagatccagtagtcttctatagatctttctatagaaggactcccgattttttaactgaggcaatcagccatgtggatattctgttaaaaatatcagctaacataaaaaatgaaacgaaagtaagtttcttcaaagccttactatcaatagaaaaaaatgaacgtgctacactgacaacactaatgagagatcctcaagctgttggatcagaacgacaagcaaaagtaacaagtgacatcaatagaacagcagttaccagtatcttaagtctttccccaaatcaacttttcagtgatagtgctatacactacagcagaaatgaagaagaagtgggaatcattgcagaaaacataacacctgtttatcctcatgggctgagagtattatatgaatcattgccctttcacaaagctgaaaaagttgtaaacatgatatcagggacaaaatctataaccaacttattacagagaacatccgctattaatggtgaagatattgacagggctgtatctatgatgttggagaatctaggattattatctagaatattatcagtagttgttgatagtatagaaattccaatcaaatctaatggtaggctgatatgttgtcaaatctctaggactttaagagagacatcatggaacaatatggaaatagttggagtaacatctcctagcatcactacatgcatggatgtcatatatgcaactagttctcacctgaaggggataattatagaaaagttcagcactgacagaactacaaggggtcaaagaggtccaaaaagcccttgggtagggtcgagtactcaggagaaaaaattagtacctgtttataacagacaaattctctcaaaacaacaaagagaacagctagaagcaattggaaaaatgagatgggtgtataaaggaacaccaggcttgcgacgattactcaacaagatctgtcttgggagtttaggcattagttacaaatgtgtaaaacctttattacctaggtttatgagtgtaaatttcttacatagattatctgtcagtagtagacctatggaattcccagcatcagttccagcttatagaacaacaaattatcatttcgacactagtcctattaatcaagcactaagtgagagatttgggaatgaagatattaacttggtcttccaaaatgcaatcagctgtggaattagcataatgagtgtagtagaacaattaacaggtagaagcccaaaacagttagttttaatacctcaattggaagaaatagacattatgccacccccagtgtttcaagggaaattcaattataaattagtagataagataacttctgaccaacatatcttcagtccggacaaaatagatatgttaacactagggaaaatgctcatgcccaccataaaaggtcagaaaacagatcagttccttaataagagagaaaattatttccatggaaacaatcttattgagtctttatcagcagcattagcatgccattggtgtgggatattaacagaacaatgcatagaaaataatattttcaagaaagactggggtgacgggtttatatcagatcatgcttttatggacttcaaaatattcctatgtgtctttaaaactaaacttttatgtagttggggatcccaagggaaaaacattaaagatgacgatatagtagatgaatcaatagacaaattgttaaggattgacaatactttttggagaatgttcagcaaagttatgtttgaaccaaaagttaagaaaaggataatgttatatgatgtaaaattcctatcattagtaggctatatagggtttaagaactggtttatagagcagttgagatcagctgaattgcatgaaataccttggattgtcaatgccgaaggtgatttagttgagatcaagtcaattaaaatctatttgcaactgatagaacaaagcttatttttaagaataactgttttgaactatacagatatggcacatgctctcacacgattaatcagaaagaagttaatgtgtgataatgcgctgttaaccccaatttcatccccaatggttaacttaactcaagttattgatcccacaacacaattagattacttccccaagataacattcgaaaggctaaaaaattatgacacaagttcaaattatgctaaagggaagctaacaagaaattacatgatactattgccatggcagcatgttaatagatataactttgtctttagttctactggatgtaaagttagtctgaaaacatgtattggaaaacttatgaaagacctaaatcctaaagttttgtactttattggagaaggagcaggaaattggatggccagaacagcatgtgaatatcctgatattaaatttgtatatagaagtctgaaagatgaccttgatcatcattatcccctggaataccagagagtgataggtgatttaagcagaatcatagatagtggtgaaggactttcaatggaaacaacagacgcaactcaaaaaactcattgggatttgatacacagggtaagcaaagatgctttattaataactttatgtgatgcagaatttaaggacagagatgatttttttaagatggtaattctatggagaaaacatgtattatcatgcagaatttgcactacttacgggacggacctctatttattcgcaaaatatcatgctaaagactgcaatgtaaaattacctttttttgtgagatcagttgctactttcattatgcagggtagtaagctgtcaggttcagaatgctacatactcttaacactaggccaccataacagtttaccttgccatggagaaatacaaaattctaagatgaaaatagcggtgtgtaatgatttttatgctgcaaaaaaactcgacaataaatcaattgaagctaattgtaaatcacttttgtcagggctaagaatacctataaataagaaggaactggatagacagagaagattattaacactacaaagcaatcattcttctgtagcaacagttggcggtagcaagatcatagagtctaaatggttaacaaacaaagcaagcacaataattgattggttagaacatattttaaattctccaaagggcgaattaaattatgatttttttgaagcattggagaacacttaccctaatatgattaaactaatagataacttagggaatgcagagattaaaaaactgatcaaagtaacaggatacatgcttgtaagtaaaaaatgaaaaatgattaagatgacaaaatagatgacaacttcatactattctaaattaattatttgattatgcaattatatgatagttaattaaaattaaaattaaaaatcaaaagttaaaatttaaaacctatcattaagtttattaaaaataagaaattataattgaatgtatacggtttttttgccgt
>hMPV/Sendai/1181/09
aaacatgggacaagtgaaaatgtctcttcaggggattcacctgagtgatctatcatacaagcatgctatattaaaagagtctcagtacacaataaagagagatgtaggcacaacaacagcagtgacaccctcatcattgcaacaagaaataacactgttgtgtggagaaattctatatgctaagcatactgattacaaatatgctgcagaaataggaatacaatatatcagcacagctctagggtcagagagagtacagcagattctaagaaactcaggcagtgaagttcaagcggttttaaccagaacatactctttggggaaagttaaaaacaataaaggagaggatttacagatgctagacatacatggagtagaaaaaagctgggtggaagagatagacaaagaagcaagaaaaacaatggcaactttacttaaagaatcatcaggcaatattccacaaaatcagaggccttcagcaccagacacacctataatcttattatgtgtaggtgccttaatatttaccaaactagcatcaactatagaagtgggattagagaccacagtaagaagagctaaccgtgtgctaagtgatgcactcaaaagataccctagaatggacataccaaaaatcgctagatccttctatgacttatttgaacaaaaagtgtattacagaagtttgttcattgagtatggcaaagcattaggctcatcctctacaggcagcaaagcagaaagtttattcgttaatatattcatgcaagcttatggtgctggtcaaacaatgctgaggtggggggtcatcgccaggtcatctaacaatataatgttaggacatgtatctgtacaggctgagttgaaacaggtcacagaagtctatgatctagtgcgagaaatgggcccagaatctgggctcctacatttaaggcaaagcccaaaagctggactgttatccttagccaattgtcccaactttgcaagtgttgttctcggcaatgcctcaggcttaggcataataggtatgtatcgagggagagtgccaaacacagaactattttcagcagcagaaagctatgccaagagtttgaaagaaagtaataaaatcaacttttcttcattaggactcacagatgaagaaaaagaggctgcagaacactttctaaatgtgagtgacgacagtcaaaatgattatgagtaattaaaaaagtgggacaagtcaaaatgtcgttccctgaaggaaaagatattcttttcatgggtaatgaagcagcaaaattggcagaagctttccagaaatcattaagaaaacctagtcataaaagatctcaatctattataggagaaaaagtgagcactgtatctgaaacattggaattacctactatcagtagacctaccaagccaaccatattgtcagagccgaagttagcatggacagacaaaggtggggcaatcaaaactgaagtaaagcaaacaatcaaaattatggatcctattgaagaagaagagtctactgagaaaaaggtgctaccctctagtgacgggaaaactcctgcagaaaagaagttgaaaccatcaaccaacactaaaaagaaagtttcatttacaccgaatgaaccaggaaaatacacaaagttggagaaagatgctctagacttgctttcagacaatgaagaggaagatgcagaatcctcaatcttaaccttcgaagaaagagatacttcatcattaagcattgaggccagactagaatcgattgaggagaaattaagcatgatactagggctattaagaacactcaacattgccacagcaggacccacagcagcaagagatgggatcagagatgcaatgattggcataagggaagaactaatagcagacataataaaagaagccaggggaaaagcagcagaaatgatggaagaggaaatgaaccaacggacaaaaataggaaatggtagtgtaaaattaactgaaaaggcaaaggagctcaacaaaattgttgaagatgaaagcacaagtggagaatctgaagaagaagaagaactaaaagacatacaggaaaataatcaggaagatgacatttaccagttaattatgtagtttaataaaaataaacaatgggacaagtaaaaatggagtcctatctggtagacacctatcagggcatcccttacacagcagctgttcaagttgatctagtagaaaaagacctgttacctgcaagcctaacaatatggtttcctttgtttcaggccaatacaccaccagcagttctgcttgatcagctaaagactctgacaataactactctgtatgctgcatcacaaagtggtccaatactaaaagtgaatgcatcagcccaaggtgcagcaatgtctgtacttcccaaaaggtttgaagtcaatgcgactgtagcacttgacgaatatagcaaattagaatttgacaaactcacagtctgtgaggtaaaaacagtttacttaacaactatgaaaccatatgggatggtatcaaaatttgtgagctcagccaaatcagttggcaaaaaaacacatgatctaatcgcattgtgtgattttatggatctagaaaagaacacaccagttacaataccagcatttatcaaatcagtttctatcaaagagagtgaatcagccactgttgaagctgcaataagcagtgaagcagaccaagctctaacacaagctaaaattgcaccttatgcgggactgatcatgattatgaccatgaataatcccaaaggcatattcaagaaacttggagctgggacacaagttatagtggaactaggagcatatgtccaggctgaaagcataagtaaaatatgcaagacttggagccatcaagggacaagatatgtgctgaagtccagataacagccaagcagcctgaccaagaactatcaactctattctatagactaaaaagtcgctgttttagttatataaaaatcaagttagagtaagaattaaatcaatcaagagtgggacaaataaaaatgtcttggaaagtggtgattattttttcattgctaataacacctcaacacggtcttaaagagagctacttagaagaatcatgtagcactataactgagggatatctcagtgttctgaggacaggttggtataccaacgtttttacattagaggtgggtgatgtagaaaacctcacatgtgctgatggacctagcctaataaaaacagaattagatctgaccaaaagtgcattaagagagctcaaaacagtttctgctgaccagttggcaagagaggaacaaattgaaaatcccagacaatctagatttgttctaggagcaatagcactcggtgttgcaacagcagctgcagttacggcaggtgttgcaattgccaaaaccatccggcttgagagtgaagttacagcaataaagaatgcccttaaaaagaccaatgaagcagtgtctacattggggaatggggttcgagtgttagcgactgcagtgagagaactgaaagattttgtgagcaagaatttaactcgtgcaatcaacaaaaacaagtgcgacattgatgacctaaaaatggccgttagtttcagtcaattcaacagaaggtttctaaatgttgtgcggcaattttcagacaatgctggaataacaccagcaatatctttagacttaatgacagatgctgaactagccagagctgtttccaacatgccgacatctgcaggacaaataaaattgatgttggaaaaccgtgcaatggtgcggaggaaggggttcggaatcctgataggggtctacgggagctccgtaatttacatggtgcagctgccaatctttggcgttatagatacgccttgctggatagtgaaagcagccccttcttgctccgaaaaaaagggaaactatgcttgcctcctaagagaagaccaagggtggtattgtcagaatgcagggtcaactgtctactacccaaatgagaaggactgtgaaacaaggggagatcatgtcttttgcgacacagcagcaggaattaatgttgctgagcaatcaaaggagtgcaacatcaacatatccactacaaattacccatgcaaagtcagcacaggaaggcatcctatcagtatggttgcactgtcccctcttggggctctggttgcttgttacaaaggagtaagctgttccattggcagcaatagagtagggatcatcaagcagctgaacaaaggttgctcttatattaccaaccaagatgcagacacagtgacaatagacaacactgtatatcagctaagcaaagttgagggtgaacagcatgttataaaaggcagaccagtgtcaagcagctttgatccagtcaaatttcctgaagatcagttcaatgttgcacttgaccaagtttttgagaacattgaaaacagccaggccttggtagatcaatcaaacagaatcctaagcagtgcagagaaagggaacactggcttcatcattgtgataattctaattgctgtccttggctccagcatgatcctagtgagcatcttcattataatcaagaaaacaaagaaaccaacaggagcacctccagagctgagtggtgtcacaaacaacggcttcataccacacagttagttaattaaaaataaaacaaaatttgggacaaatcataatgtctcgcaaggctccatgcaaatatgaagtgcggggcaaatgcaatagaggaagtgagtgtaagtttaaccacaattactggagttggccagatagatacttattaataagatcaaattatctattaaatcagcttttaaggaacactgatagagctgatggcctatcaataatatcaggcgcaggcagagaagacagaacgcaagattttgttctaggttccaccaatgtggttcaaggttatattgatgataaccaaagcataacaaaggctgcagcctgctatagtctacacaacataatcaaacaactacaagaaattgaagttaggcaggctagagataacaaactatctgacagcaagcatgtggcactccataacttaatcttatcttacatggagatgagcaaaactcccgcatccttaatcaacaatcttaaaagactgccgagagaaaaactgaaaaaattagcaaagctgataattgacttatcagcaggcgctgacaatgactcttcatatgccctgcaagacagtgaaagcattaatcaagtgcagtgagcatggtcctgttttcattactatagaggttgatgacatgatatggactcaaaaagaattaaaagaagctttatccgatgggatagtgaagtctcatactaacatttacaattgttatttagaaaacattgaaattatatatgtcaaggcttacctaagttagtaaaaacacatcagattgggataaatgacaatgataacattagatgtcattaaaaatgatgggtcttcaaaaacatgtactcacctcaaaaaaataatcaaagaccactctggtaaagtgcttattgcacttaagttaatattagctttactaacatttttcacagtaacaaccactataaattatataaaagtagaaaacaatctgcaaatatgccagtcaaaaactgagtcagataaagaagactcaccatcaaataccacatctgtcacaaccaagaccactctagaccttgatataacacagtattttaaaagattgattcaaaggtatacagattctgtaataaacaaggacacatgctggaaaataagcagaaatcaatgcacaaatataacaacatataaatttttatgttttaaacctgaagactcaaaaatcaacagttgtgacagactgacagatttatgcagaaacaaatcaaaaccagcagttgaagcatatcacacagtagaatgccattgtatatacacaatcgaatggaagtgctatcattattcaatagataagactcaatcttgaatgttaagactagattaggatccgtctaagactattagttcaatagtttagttatttaaaaatattttgaaaacaggtaagtttctatgacacttcacagcaataggtaataattaatagcttaattacacttaaaacattatttaaaaccataactaattaatttacaaagtaaaaacaaaaaacaaaaatatgggacaagtagttatggaggtgaaagtagagaacattcgagcaatagacatgctcagagcaagagtcaaaaatcgtgtggcacgcagcaaatgctttaaaaatgcttctttaatccctataggaataactgctctgagtatagccctcaatgtctatctaatcataaactacacaatacaaaaaactgcatctgaaccagaacaccacaccagctctccacccacagaatccaacaaagaaacttcaacaatccccacagacaacccagacatcaatccaaactcacagcttccaactcaacagtccacagaaagccccacactcaactccgcagcctcggcgagcccatcagaaacagaaccagcatcaacatcagacacaacaaatcgtctgtcctccgtagatagatccacaacacaaccaagtgaaagcagaacaaagacaaaatcgacagcccacaaaagaaacatctcaagtacagtttccagaacacaatccccatcacgggcaacaacgaaggcggcccccagagccaccaccctccgcacgagcagcgcaaggaggagaccaactgcaacatcagttcagtccgacagcagcatcacagctcaaaatcatgaagaaacaggctcagtgaacccacaggcatccgcaagcgcaatgcaaaaatagcacaccaacattgtaaaaacaaattagttaacaaaaaatatgaaatagctctaaagtaaaacatgtaggtgccaacaatcaagaaatcaaaagacaactcataatccacctaaaatagcaacaacatcatgtcaactttgctcaaatctccctgagagaaactttcaaccccatactgacaacatcacaattatcccaagaaaataaactgggcaaaacagcaccaaagagacaaataacaatggatcctcttaatgaatccactgttaatgtctatctccctgattcgtaccttaaaggagtaatatctttcagtgaaactaatgcaattggttcatgtctcttaaaaagaccttacttaaaaaatgacaacacagcaaaagttgccatagagaatcctgttattgagcatgttagactcaaaaatgcagtcaattctaaaatgaaaatatcagattacaaggtagtagaaccagtaaacatgcaacatgaaataatgaagaatgtacacagttgtgaactcacactattgaaacagtttttaacaaggagtaaaaacattggcactctcaagttaaatatgatatgtgattggctgcaattaaagtctacatcagacgatacctcaatcctaggttttatagatgtagaatttatacctagttgggtaagcaactggtttagtaattggtacaatctcaacaagttaattttagaattcaggagagaggaagtaataagaactggttcaatcttgtgtagatcattgggtaaattagtttttattgtatcatcatatggatgtatcgtcaagagcaacaaaagcaaaagagtgagcttcttcacatacaatcaactgttaacatggaaagatgtgatgctaagtcgattcaatgcaaatttttgtatatgggtgagcaacagtctgaatgaaaatcaggaagggctagggttgagaagtaatctgcaaggtatgttaactaataaattatatgaaactgtagattatatgttaagtttatgttgcaatgaaggtttctcacttgtgaaagagttcgaaggttttattatgagtgaaatccttaggattactgaacatgctcaattcagtactagatttagaaatactttattaaatggattaacagatcaattaacaaaattaaaaaataaaaccaggctcagagttcatggtaccgtattagaaaataatgattatccaatgtatgaagttgtacttaaattattaggagatactctgagatgcatcaaattattaatcaataaaaacttagagaatgctgcagaattatactatatattcagaatttttggtcacccaatggtagatgaaagagatgcaatggatgctgtaaagctaaacaatgaaatcacaaaaatccttaggttggagagcttgactgaactaagaggggcattcatattaaggattatcaaaggatttgtggacaacaataaaaggtggcccaaaattaaaaacctaaaagtgcttagcaaaagatggactatgtacttcaaagcaaaaagttaccccagtcaactcgaattaagtgaacaagactttctagagcttgctgcaatacaatttgaacaagagttttctgttcctgaaaaaaccaatcttgagatggtattaaatgataaagctatatcacctcctaaaagattaatatggtctgtgtatccaaagaattacttacctgagacgataaaaaaccgatatctagaagaaactttcaatgcaagtgatagtcttaaaacaaggagagtgctagagtactatttaaaagataataaatttgatcaaagagaacttaaaagttatgtagttagacaagaatatttaaatgataaagaacacattgtctcattaactggaaaagaaagagaattaagtgtaggtagaatgtttgctatgcaaccggggaaacagcgacaaatacaaatattagcagagaaattgttagctgataacattgtacctttcttcccagaaactttaacaaagtatggtgatctagatcttcagagaataatggaaatcaaatcagaactttcttctattaaaaccagaagaaatgatagttataataattacattgcaagagcatccatagtgacagatttaagcaagttcaaccaagcctttagatatgaaactacagcaatctgcgcagatgtagcagacgaattacatggaacacaaagcttattctgttggttacatcttatcgttcctatgactacaatgatatgtgcctatagacatgcaccaccagaaacaaaaggtgaatatgatatagataagatagaagagcaaagtggtttatatagatatcatatgggtggtattgaaggatggtgtcaaaaactctggacaatggaagctatatctttattggatgttgtatctgtaaagacacggtgtcaaatgacatctttattaaacggtgacaaccaatcaatagatgtaagtaaaccagtcaagttatctgaagatttagatgaagtgaaggcagattaccgtttggcaataaaaatgctaaaagaaataagagatgcatacagaaatataggtcataaacttaaagaaggggaaacatatatatcaagggatcttcagtttataagcaaggtgattcaatctgaaggggtaatgcatcctacccctataaaaaagatcttaagagtaggaccgtggataaatacaatattagatgacattaaaactagtgctgagtcaatagggagtctatgtcaagaattagaatttaggggagaaagcataatagttagtctgatattaagaaatttctggctgtataacttatacatgcatgaatcaaagcaacatcctctggcagggaagcagttatttaaacaactaaataaaacattaacatcagtgcagagattttttgaaatcaaaaaggaaaatgaagtagtagatctatggatgaacataccaatgcaatttggtggaggagatccagtagtcttctatagatctttctatagaaggactcctgattttttaactgaggcaatcagccatgtggatattctgttaaaaatatcaactaacataaaaaatgaaacaaaaataagttttttcaaagccttactatcaatagaaaaaaatgagcgtgctacactgacaacactaatgagagatcctcaggctgttggatcagaacgacaagcaaaagtaacaagtgatatcaatagaacagcagtcactagtatcttaagtctttccccaaatcaacttttcagtgatagcgctatacattacagcagaaatgaagaagaagtaggaatcattgcagaaaacataacacccgtttatcctcatgggctaagagttttatatgaatcattaccctttcacaaagctgaaaaagttgtaaacatgatatcagggacaaaatctataactaacttattacagagaacatctgctattaatggtgaggatattgacagggctgtatctatgatgttggagaatctaggattattatctagaatattgtcagtagttgttgatagtatagaaattccaaccaaatctaatggtaggctgatatgttgtcaaatctctaggactttaagagagacatcatggaataatatggaaatagttggagtaacatctcctagcatcactacatgcatggatgtcatatatgcaactagttctcatttgaaggggataattattgagaagttcagcactgacagaactacaagaggtcaaagaggtccaaaaagcccttgggtagggtcgagtactcaagagaaaaaattagtacctgtttataacagacaaattctctcaaaacaacaaagagaacagctagaagcaattggaaaaatgagatgggtgtataaagggacaccaggcttgcggcgattactcaacaagatctgtcttgggagtttaggcattagttacaagtgtgtaaaacctttattacctagatttatgagtgtaaatttcttacatagattatctgtcagtagtagacctatggaattcccagcatcagttccagcttatagaacaacaaattaccattttgacactagtcccattaatcaagcactgagtgagagatttgggaatgaagatattaacttggtcttccaaaatgcaatcagctgtggaattagcataatgagtgtagtagaacaattaacaggtagaagcccaaaacagttagttttaataccccaattagaggaaatagacattatgccaccaccagtgtttcaagggaaattcaattataaactagtagataagataacttctgatcaacatatcttcagtccggacaaaatagatatgttaacattagggaaaatgctcatgcccactataaagggtcagaaaacagatcagttcttaaataagagagagaattatttccatggaaacaatcttattgagtctttatcagcagcattagcatgccattggtgtgggatattaacagaacaatgcatagaaaataatattttcaagaaagactggggtgacgggtttatatcagatcatgcttttatggacttcaaaatattcttatgtgtcttcaaaactaaacttttatgtagttggggatcccaagggaaaaacattaaagatgaagatataatagatgagtcaatagataaattgttaaggattgacaatactttttggagaatgttcagcaaggttatgtttgaaccaaaagttaagaagaggataatgttatatgatgtaaaattcctatcactagtaggttacatagggtttaagaactggtttatagagcagttgaggtcagctgagttgcatgaaataccttggattgtcaatgcagaaggtgatttggttgagatcaagtcaattaaaatctatttgcagctgatagaacaaagcttatttttgagaataactgttctgaactatacagatatggcacatgctctcacacgattaatcagaaagaagttgatgtgtgataatgcactgctaaccccaatttcatctccaatggttaacttaactcaagttattgatccaacaacacaattagattacttccccaagataacattcgaaaggctaaaaaattatgacacaagttcaaattatgctaaagggaagctaacaagaaattacatgatactgttgccatggcagcatgttaatagatataactttgtctttagttctactggatgtaaagttagtctgaaaacatgtattggaaaacttatgaaagacttaaatcctaaagttttgtactttgttggagaaggagcaggaaattggatggccagaacagcatgtgaatatcctgatatcaagtttgtatatagaagtctgaaagatgaccttgatcatcattaccctttagaataccagagagtgataggtgaattaagcagaatcatagatagtggtgaagggctttcaatggaaacaacagacgcaactcaaaaaactcattgggatttgatacacagggtaagcaaagatgctttattaataactttatgtgatgcagaatttaaggacagagatgatttttttaagatggtaattctatggagaaaacatgtattatcatgcagaatttgcactacttatggaacagacctctatttattcgcaaagtatcatgctaaagactgcaatgtaaaattacccttttttgtgagatcagttgctacttttattatgcagggtagtaagctgtcaggctcagaatgctacatactcttaacactaggccatcacaacagtttaccttgccatggagaaatacagaattctaagatgaaaatagcagtgtgtaatgatttttatgctgcaaagaaactcgacaataaatcaattgaagctaattgtaaatcacttttgtcagggctaagaatacctataaataagaaggaactagatagacagagaaggttattaacactacaaagcaaccattcttctgtagcaacagttggtggcagcaagatcatagagtctaaatggctaacaaacaaagcaagtacaataattgattggttagagcatattttaaattctccaaaaggcgaattaaattatgatttttttgaagcattagagaacacttaccctaatatgattaagctaatagataacctagggaacgcagagattaaaaaattgatcaaagtaactggatacatgcttgtaagtaaaaaatgagaaatgatgaagatgataagatagatgacaacttcataccattctaaagtaattgtttgattatgcaattatatggtagttaattaaaaattaaaattaaaaatcaaaagttaaagtttaaaacctatcattaagtttattaaaaata
>hMPV/Sendai/982/2010
aacatgggacaagtgaaaatgtctcttcaagggattcacctgagtgatctatcatacaagcatgctatattaaaagagtctcagtacacaataaagagagatgtaggcacaacaacagcagtgacaccctcatcattacaacaagaaataacactgttgtgtggtgaaattctatatgctaagcatactgattacaaatatgctgcagaaataggaatacaatatatcagcacagctctagggtcagagagagtacagcagattctaagaaactcaggcagtgaagttcaagcggttttaaccagaacttactctttggggaaagttaaaaacaataaaggagaagatttacagatgttagacatacatggagtagaaaaaagctgggtggaagagatagacaaagaagcaagaaaaacaatggcaactttacttaaagaatcatcaggcaatattccacaaaatcagaggccttcagcaccagacacacctataatcttattatgtgtaggtgccttaatatttaccaaactagcatcaactatagaagtgggattagagaccacagtcagaagagctaaccgtgtgctaagtgatgcactcaaaagataccctagaatggacataccaaaaatcgctagatccttctatgacttatttgaacaaaaagtgtattacagaagtttgttcattgagtatggcaaagcattaggctcatcctctacaggcagcaaagcagaaagtttattcgttaatatattcatgcaagcttatggtgctggtcaaacaatgctaaggtggggggtcattgccaggtcatctaacaatataatgttaggacatgtatctgtacaggctgagttgaaacaggtcacagaagtctatgatctagtgcgagaaatgggcccagaatctgggctcctacatttaaggcaaagcccaaaagctggactgttatccttagccaattgtcccaactttgcaagtgttgttcttggcaatgcttcaggcttaggtataataggtatgtatcgagggagagtgccaaacacagaactattttcagcagcagaaagctatgccaagagtttgaaagaaagcaacaaaatcaacttttcttcattaggactcacagatgaagaaaaagaggctgcagaacactttctaaatgtgagtgacgacagtcaaaatgattatgagtaattaaaaaagtgggacaagtcaaaatgtcgttccctgaaggaaaagatattcttttcatgggtaatgaagcagcaaaattggcagaagctttccagaaatcattaagaaaacctagtcataaaagatctcaatctattataggagaaaaagtgagcactgtatctgaaacattggaattacctactatcagtagacctaccaagccaaccatattgtcagagccgaagttagcatggacagacaaaggtggggcaatcaaaactgaagtaaagcaaacaatcaaaattatggatcctattgaagaagaagagtctactgagaaaaaggtgctaccctctagtgatgggaaaactcctgcagaaaagaagttgaaaccatcaaccaacactaaaaagaaagtttcatttacaccgaatgagccaggaaaatacacaaagttggagaaagatgctctagacttgctttcagacaatgaagaggaagatgcagaatcctcaatcttaaccttcgaagaaagagatacttcatcattaagcattgaggccagactagaatcgattgaggagaaattaagcatgatactagggctattaagaacactcaacattgccacagcaggacccacagcagcaagagatgggatcagagatgcaatgattggcataagggaagaactaatagcagacataataaaagaagccaagggaaaagcagcagaaatgatggaagaggaaatgaaccaacggacaaaaataggaaatggtagtgtaaaattaactgaaaaggcaaaggagctcaacaaaattgttgaagatgaaagcacaagtggagaatctgaagaagaagaagaactaaaagacatacaggaaaataatcaggaagatgacatttaccagttaattatgtagtttaataaaaataaacaatgggacaagtaaaaatggagtcctatctggtagacacctatcagggcatcccttacacagcagctgttcaagttgatctagtagaaaaagacctgttacctgcaagcctaacaatatggtttcctttgtttcaggccaatacaccaccagcagttctgcttgatcagctaaagactctgacaataactactctgtatgctgcatcacaaagtggtccaatactaaaagtgaatgcatcagcccaaggtgcagcaatgtctgtacttcccaaaaggtttgaagtcaatgcgactgtagcacttgacgaatatagcaaattagaatttgacaaactcacagtctgtgaggtaaaaacagtttacttaacaactatgaaaccatatgggatggtatcaaaacttgtgagctcagccaaatcagttggcaaaaaaacacatgatctaatcgcattgtgtgattttatggatctagaaaagaacacaccagttacaataccagcatttatcaaatcagtttctatcaaagagagtgaatcagccactgttgaagctgcaataagcagtgaagcagaccaagctctaacacaagctaaaattgcaccttatgcgggactgatcatgattatgaccatgaacaatcctaaaggcatattcaagaagcttggagctgggacacaagttatagtagaactaggagcatatgtccaggctgagagcataagtaaaatatgcaagacttggagccatcaagggacaagatatgtgctgaagtccagataacagccaagcaacctgaccaagaactgtcaactctattctatagactaaaatgtcactgttttagttatataaaaatcaagttagagtaagaattaaatcaatcaagagtgggacaaataaaaatgtcttggaaagtggtgattattttttcattgctaataacacctcaacacggtcttaaagagagctacttagaagaatcatgtagcactataactgagggatatctcagtgttctgaggacaggttggtataccaacgtttttacattagaggtgggtgatgtagaaaacctcacatgtgctgatggacctagcctaataaaaacagaattagatctgaccaaaagtgcactaagagagctcaaaacagtttctgctgaccagttggcaagagaggaacaaattgaaaatcccagacaatctagatttgttctaggggcaatagcactcggtgttgcaacagcagctgcagttacggcgggtgttgcaattgccaaaaccatccggcttgagagtgaagttacagcaattaagaatgcccttaaaaaaaccaatgaagcagtgtctacattggggaatggggttcgagtgttagcaactgcagtgagagaactgaaagattttgtgagcaagaatttaactcgtgcaatcaacaaaaacaagtgtgacattgatgacctaaaaatggccgttagtttcagtcaattcaacagaaggtttctaaatgttgtgcggcaattttcagacaatgctggaataacaccagcaatatctttagacttaatgacagatgctgaactagccagagctgtttccaacatgccgacatctgcaggacaaataaaattgatgttggaaaaccgtgcaatggtgcggaggaaggggttcggaatcctgataggggtctacgggagctccgtaatttacatggtgcagctaccaatctttggcgttatagatacgccttgctggatagtgaaagcagccccttcttgctccgaaaaaaagggaaactatgcttgcctcctaagagaagaccaagggtggtattgtcagaatgcagggtcaactgtctactacccaaatgagaaggactgtgaaacaaggggagatcatgttttttgcgacacagcagcaggaattaatgttgctgagcaatcaaaggagtgcaacatcaacatatctactacaaattacccatgcaaagtcagcacaggaaggcatcctatcagtatggttgcactgtcccctcttggggctctggttgcttgttacaacggagtaagctgttccattggcagcaatagagtagggatcatcaagcagctgaataaaggttgctcttatattaccaaccaagatgcagacacagtgacaatagacaacactgtatatcagctaagcaaagttgagggtgaacagcatgttataaaaggcagaccagtgtcaagcagctttgatccagtcaaatttcctgaagatcagttcaatgttgcacttgaccaagtttttgagaacattgaaaacagccaggccttggtagatcaatcaaacagaatcctaagcagtgcagagaaagggaacactggcttcatcattgtgataattctaattgctgtccttggctccagcatgatcctggtgagcatcttcattataatcaagaaaacaaagaaaccaacaggagcacctccagagctgagtggtgtcacaaacaacggcttcataccacacagttagttaattaaaaataaaacaaaatttgggacaaatcataatgtctcgcaaggctccatgcaaatatgaagtgcggggcaaatgcaatagaggaagtgagtgtaagtttaatcacaattactggagttggccagatagatacttattaataagatcaaattatctattaaatcagcttttaaggaacactgatagagctgatggcctatcaataatatcaggcgcaggcagagaagacagaacgcaagattttgttctaggttccaccaatgtggttcaaggttatattgatgataaccaaagcataacaaaggctgcagcctgctacagtctacacaacataatcaaacaactacaagaagttgaagttaggcaggctagagataacaaactatctgacagcaagcatgtggcactccataacttaatcttatcttacatggagatgagcaaaactcccgcatccttaatcaacaatcttaaaagactgccgagagaaaaactgaaaaaattagcaaagctgataattgacttatcagcaggcgctgacaatgactcttcatatgccctgcaagacagtgaaagcactaatcaagtgcagtgagcatggtcctgttttcattactatagaggttgatgacatgatatggactcaaaaagaattaaaagaagctttatccgatgggatagtgaagtctcatactaacatttacaattgttatttagaaaacatagaaattatatatgtcaaggcttacctaagttagtaaaaacacatcagattgggataaatgacaatgataacattggatgtcattaaaaatgatgggtcttcaaaaacatgtactcacctcaaaaaaataatcaaagaccactctggtaaagtgcttattgcacttaagttaatattagctttactaacatttttcacagtaacaatcactataaattatataaaagtagaaaacaatctgcaaatatgccagtcaaaaactgagtcagataaagaagactcaccatcaaataccacatctgtcacaaccaagaccactctagaccatgatataacacaatattttaaaagattgattcaaaggtatacagattctgtaataaacaaggacacatgctggaaaataagcagaaatcaatgcacaaatataacaacatataaatttttatgttttaaacctgaagactcaaaaatcaacagttgtgacagactgacagatttatgcagaaacaaatcaaaaccggcagttgaagcatatcacacagtagaatgccattgtatatacacaatcgaatggaagtgctatcattattcaatagatgagactcaatcttgaatgttaagactagattaggatccgtctaagactattagttcaatagtttagttatttaaaaatattttgaaaacaggtaagtttctatgacacttcacagcaataggtaataattaatagcttaattacacttaaaacattatttaaaaccataactaattaatttacaaagtaaaaacaaaaatatgggacaagtagttatgaaggtgaaagtagagaacattcgagcaatagacatgctcaaagcaagagttaaaaatcgtgtggcacgcagcaaatgctttaaaaatgcttctttaatcctcataggaataactgctctgagtatagccctcaatatctatctgatcattaactacacaatacaaaaaactgcatctgaatcagaacaccatactagctcaccacccacagaatccaacaaagaaacttcaacaatccctatagacaacccagacatcaatccaaactcacagcctccaactcaacagtccacagaaagcctcacactcaactccgcagcctcggcgagcccatcagaaacagaaccagcatcaacatcagacacaacaattcgtctgtcctctgtagacagatccacaacacaaccaagtgaaagcagaacaaagacaaaatcgacagtccacaaaagaaacatcccaagtacagtttccagaacacaatccccatcatgggcaacaacaaaggcggccctcagagccaccaccttccgcacgagcagcgcaggaaggagaccaactgcaacatcagtccagtctgacagcagtatcacagctcaaaatcatgaagaaacaggttcagcgaacccacaggcatctgcaagcgcaatgcaaaaatagcacaccaacattgcaaaaaacaaattagttaacaaaaaatatgaaatagctctaaaataaaacatgtaggtgctaacaatcaagaaatcaaaagacaactcataatccacccaaaacagcaacaacatcatgtcaactttgctcaaatctccctgagagaaactttcacccccatactgacaacatcacaatcatctcaagaaaatagactgggcaaaacagcaccaaagagacaaataacaatggatcctcttaatgaatccactgttaatgtctatctccctgattcgtatcttaaaggagtaatttcttttagtgaaactaatgcaattggttcatgtctcttaaaaagaccttatttaaaaaatgacaacactgcaaaagttgccatagagaatcctgttattgagcatgttagactcaaaaatgcagtcaattctaaaatgaaaatatcagattgcaaggtagtagaaccagtaaacatgcaacatgaaataatgaagaatgtacacagttgtgaactcacactattgaaacagtttttaacaaggagtaaaaacattggcactctcaagttaaatatgatatgtgattggctgcaattaaagtctacatcagatgatacctcaatcctaggttttatagatgtagaatttatacctagttgggtaagcaactggtttagtaattggtacaatctcaacaaattaattttagaattcaggagagaggaagtaataagaactggttcaatcttgtgtagatcattgggtaaattagtttttattgtatcatcatatggatgtatcgtcaagagcaacaaaagcaaaagagtgagcttcttcacatacaatcaactgttaacatggaaagatgtgatgctaagtcgattcaatgcaaatttttgtatatgggtgagcaacagtctaaatgaaaatcaggaagggctagggttgagaagtaatctgcaaggtatgttaactaacaaattatatgaaactgtagattatatgttaagtttatgttgcaatgaaggtttctcacttgtgaaagagttcgaaggttttattatgagtgaaatccttaggattactgaacatgctcaattcagtactagatttagaaatactttattaaatggattaacagatcaattaacaaaattaaaaaataaaaacaggctcagagttcatggtaccgtattagaaaataatgattatccaatgtatgaagttgtacttaaattattaggagatactctgagatgcatcaaattattaatcaataaaaacttagagaatgctgcagaattatactatatattcagaatttttggtcacccaatggtagatgaaagagatgcaatggatgctgtaaaactaaacaatgaaatcacaaaaatccttaggttggagagcttgactgaactaagaggggcattcatattaaggattatcaaaggatttgtggacaacaataaaaggtggcccaaaattaaaaacctaaaagtgcttagcaaaagatggactatgtacttcaaagcaaaaagttaccccagtcaactcgaattaagtgaacaagactttctagagcttgctgcaatacaatttgaacaagagttttctgttcctgaaaaaaccaatcttgagatggtattaaatgacaaagctatatcacctcctaaaagattaatatggtctgtgtatccaaagaattacttacctgaaacgataaaaaaccgatatctagaagaaactttcaatgcaagtgatagtcttaaaacaagaagagtgctagagtactatttaaaagataataaatttgatcaaagagaacttaaaagttatgtagttagacaagaatatttaaatgataaggaacacattgtctcattaactggaaaagagagagaattaagtgtaggtagaatgtttgctatgcaaccagggaaacagcgacaaatacaaatattagcagagaaattgttagctgataacattgtacctttcttcccagaaactttaacaaagtatggtgatctagatcttcagagaataatggaaatcaaatcggaactttcttctattaaaaccagaagaaatgatagttataataattacattgcaagagcatccatagtaacagatttaagcaagttcaaccaagcctttagatatgaaactacagcaatctgcgcagatgtagcagacgaattacatggaacacaaagcttattctgttggttacatcttatcgttcctatgactacaatgatatgtgcctatagacatgcaccaccagaaacaaaaggtgaatatgatatagataagatagaagagcaaagtggtttatatagatatcatatgggtggtattgaaggatggtgtcaaaaactctggacaatggaagctatatctttattggatgttgtatctgtaaagacacggtgtcaaatgacatctttattaaacggtgacaaccaatcaatagatgtaagtaaaccagtcaagttatctgaagatttagatgaagtgaaggcagattaccgcttggcaataaaaatgctaaaagaaataagagatgcatacagaaatataggccataaactaaaagaaggggaaacatatatatcaagggatcttcagttcataagtaaggtgattcaatctgaaggggtaatgcatcctacccctataaaaaagatcttaagagtaggaccgtggataaacacaatattagatgacattaaaactagtgctgagtcaatagggagtctatgtcaagaattagaatttaggggagaaagcataatagttagtctgatattaagaaatttctggctgtataacttatacatgcatgaatcaaagcaacaccctctggcagggaagcagttatttaaacaactaaataaaacattaacatcagtgcagagattttttgatatcaaaaaggaaaatgaagtagtagatctatggatgaacataccaatgcaatttggtggaggagatccagtagtcttctatagatctttctatagaaggactcctgattttttaactgaggcaatcagccatgtggatattctgttaaaaatatcaactaacataaaaaatgaaacaaaaataagttttttcaaagccttactatcaatagaaaaaaatgagcgtgctacactgacaacactaatgagagatcctcaggctgttggatcagaacgacaagcaaaagtaacaagtgatatcaatagaacagcagtcaccagtatcttaagtctttccccaaatcaacttttcagtgatagtgctatacattacagcagaaatgaagaagaagtaggaatcattgcagaaaacataacacccgtttatcctcatgggctaagagttttatatgaatcattaccctttcacaaagctgaaaaagttgtaaacatgatatcagggacaaaatctataactaacttattacagagaacatctgctattaatggtgaagatattgacagggctgtatctatgatgttggagaatctaggattattatctagaatattgtcagtagttgttgatagtatagaaattccaaccaaatctaatggtaggctgatatgttgtcaaatctctaggactttaagagagacatcatggaataatatggaaatagttggagtaacatcacctagcatcactacatgcatggatgtcatatatgcaactagttctcatttgaaggggataattattgagaagttcagcactgacagaactacaagaggtcaaagaggtccaaaaagcccttgggtagggtcgagtactcaagagaaaaaattagtacctgtttataacagacaaattctctcaaaacaacaaagagaacagctagaagcaattggaaaaatgagatgggtgtataaaggaacaccaggcttgcggcgattactcaacaagatctgtcttgggagtttaggcattagttacaagtgtgtaaaacctttattacctagatttatgagtgtaaatttcttacatagattatctgtcagtagtagacctatggaattcccagcatcagttccagcttatagaacaacaaattaccattttgacactagtcccattaatcaagcactaagtgagaggtttgggaatgaagatattaacttggtcttccaaaatgcaatcagctgtggaattagcataatgagtgtagtagaacaattaacaggtagaagcccaaaacagttagttttaatacctcaattagaggaaatagacattatgccaccaccagtgtttcaagggaaattcaattataaactagtagataagataacttctgatcaacatatcttcagtccggacaaaatagatatattaacattagggaaaatgctcatgcccactataaagggtcagaaaacagatcagttcttaaataagagagagaattatttccatggaaacaatcttattgagtctttatcagcagcattagcatgtcattggtgtgggatattaacagaacaatgcatagaaaataatattttcaagaaagactggggtgacgggtttatatcagatcatgcttttatggacttcaaaatattcttatgtgtctttaaaactaaacttttatgtagttggggatcccaagggaaaaacattaaagatgaggatataatagatgagtcaatagataaattgttaaggattgacaatactttttggagaatgttcagcaaggttatgtttgaaccaaaagttaaaaagaggataatgttatatgatgtaaaattcctatcactagtaggttacatagggtttaagaactggtttatagagcagttgagatcagctgagttgcatgaaataccttggattgtcaatgcagaaggtgatttggttgagatcaagtcaattaaaatctatttgcagctgatagaacaaagcttatttttgagaataactgttctgaactatacagatatggcacatgctctcacacgattaatcagaaagaggttaatgtgtgataatgcactgttaaccccaatctcatctccaatggttaacttaactcaagttattgatccaacaacacaattagattacttccccaagataacattcgaaaggctaaaaaattatgacacaagttcaaattatgctaaagggaagctaacaagaaattacatgatactgctgccatggcagcatgttaatagatataactttgtctttagttctactggatgtaaagttagtctgaaaacatgtattgggaaacttatgaaagacttaaatcctaaagttttgtactttattggagaaggagcaggaaattggatggccagaacagcatgtgaatatcctgatatcaagtttgtatatagaagtctgaaagatgaccttgatcatcattaccctttagaataccagagagtgataggtgaattaagcagaatcatagatagtggtgaagggctttcaatggaaacaacagacgcaactcaaaaaactcattgggatttaatacacagagtaagcaaagatgctttattaataactttatgtgatgcagaatttaaggacagagatgatttttttaagatggtaattctatggagaaaacatgtattatcatgcagaatttgcactacttatgggacagacctctatttattcgcaaagtatcatgctaaagactgcaatgtaaaattacctttttttgtgagatcagttgctactttcattatgcagggtagtaagctgtcaggctcagaatgctacatactcttaacattaggccatcacaacagtttaccttgccatggagaaatacaaaattctaagatgaaaatagcagtgtgtaatgatttttatgctgcaaagaaactcgacaataaatcaattgaagctaattgtaaatcacttttgtcagggctaagaatacctataaataagaaggaactagatagacagagaaggttattaacactacaaagcaaccattcttctgtagcaacagttggtggcagcaagatcatagagtctaaatggttaacaaacaaagcaagtacaataattgattggttagagcatattttaaattctccaaaaggcgaattaaattatgatttttttgaagcattagagaacacttaccctaatatgattaagctaatagataacctagggaatgcagagattaaaaaattgatcaaagtaactggatacatgcttgtaagtaaaaaatgagaaatgatgaagatgataaagtagatgacaacttcataccattctaaagtaattgtttgattatacaattatatgatagttaattaaaaattaaaattaaaaatcaaaagttaaagtttaaaacctatcattaagtttattaaaaa
>hMPV/Sendai/414/2013
cgcgtataaattaagttccaaacaaaacgggacaaataaaaatgtctcttcaagggattcacctaagtgatctgtcatacaaacatgctatattaaaagagtctcaatacacaataaaaagagatgtaggcaccacaactgcagtgacaccttcatcattgcaacaagaaataacacttttgtgtggagaaattctttacactaaacacactgactacaaatatgctgctgagataggaatgcaatatatttgtacagctctaggatcagaaagagtacaacagattttgagaaactcaggcagtgaagttcaggtggttctaaccaaaacatactctttagggaaaggtaaaaatagtaaaggggaagagctgcagatgttagatatacatggagtggaaaagagttgggtagaagaaatagacaaagaggcaagaaagacaatggtaactttgcttaaagagtcatcaggtaacatcccacaaaaccagagaccttcagcaccagacacaccaataattttattatgtgtaggtgccttaatattcactaaactagcatcaacaatagaagttggattagagactacagttagaagagccaatagagtgctaagtgatgcactcaaaagataccctagggtagatataccaaagattgctagatccttttatgaactatttgaacaaaaagtgtactacagaagtttattcattgagtacggaaaagctttaggctcatcttcaacagggagcaaagcagaaagtttgtttgtaaatatatttatgcaagcttatggagctggtcaaacactgctaaggtggggtgtcattgccagatcatccaacaacataatgctagggcatgtgtctgtgcaatctgaattgaagcaagttacagaggtttatgacttggtgagagaaatgggtcctgaatctgggcttttacatctaagacaaagtccaaaggcagggctgttatcattggccaattgccccaattttgccagtgttgttcttggcaatgcttcaggtttaggcataatcggaatgtacagagggagagtaccaaacacagagctattttctgcagcagaaagttatgccagaagcttgaaagagagcaataaaatcaatttctcttcgctagggcttacagatgaagaaaaagaagctgcagaacacttcttaaacatgagtggtgacaatcaagatgattatgagtaattaaaaaactgggacaagtcaaaatgtcattccctgaaggaaaggatatcctgttcatgggtaatgaagcagcaaaaatagccgaagctttccagaaatcactaaaaaaatcaggtcacaagagaactcaatccattgtaggagaaaaagtaaacactatatcagaaactctagaactacccaccatcagcaaacccgcacgatcatccacactgctggaaccaaaattggcatgggcagacaacagcggaatcaccaaaatcacagaaaaaccagcaaccaaaacaacagatcctgttgaagaagaggaattcaacgaaaagaaagtgttgccttccagtgatgggaagactcccgcagagaaaaaatcaaagttttcaaccagtgtaaaaaagaaagtttcctttacatcaaatgaaccagggaaatataccaaactagagaaagatgccctagacttgctctcagacaatgaggacgaagacgcagaatcctcaatcttaacctttgaagagaaagatacatcatcactaagcattgaagctagactagaatctatagaagagaagttgagcatgatattgggactgcttcgtacacttaacattgcaacagcaggaccaacagctgcacgagatggaatcagagatgcaatgattggtataagagaagaactaatagcagagataattaaagaagccaagggaaaagcagctgaaatgatggaagaagagatgaatcaaagatctaaaataggaaatggcagtgtaaaactaaccgagaaggcaaaagagctcaacaaaattgttgaagacgagagcacaagcggtgaatcagaagaagaagaagaatcaaaagaaactcaggacaacaatcagggagaagatatttatcagttaatcatgtagtttaataaaaaatgggacaagtcaagatggagtcctatctagtggacacttatcaaggcattccatatacagccgctgtccaagttgacctggtagaaaaagatttactgccagcaagtttgacaatatggtttcctttatttcaggccaacacaccaccagcagttttgcttgatcagctaaaaaccttaacaataacaactctgtatgctgcatcacagaatggtccaatactcaaggtaaatgcatctgcccaaggtgctgccatgtctgtacttcccaaaaaattcgaagtaaatgcaactgtagcacttgatgaatacagtaaacttgattttgacaagctgacggtttgtgatgttaaaacagtttatttgacaactatgaaaccgtacgggatggtgtcaaaatttgtgagttcagccaaatcagttggcaaaaaaacacatgacctaattgcactatgtgacttcatggacctagagaaaaacatacctgtgacaataccagcattcataaagtcagtttcaatcaaagagagtgagtcagccactgttgaagctgcaataagcagcgaagccgaccaagccttgacacaagccaagattgcaccttacgcaggactaattatgatcatgaccatgaacaatccaaaaggtatattcaagaaactaggggctggaacacaagtgatagtagagctaggggcatatgtccaggctgagagcatcagtagaatctgcaagagctggagtcaccaaggaacaagatacgtactaaaatccagataaaaataactgtcttaatcaacaattgcctatataactctagagattaataagcttattattatagttatataaaaataaattagaattataagggcatcaatagaaagcgggacaaataaaaatgtcttggaaagtgatgatcatcatttcgttacttataacaccccagcacgggctaaaggagagttatttggaagaatcatgcagtactataactgagggatacctcagtgttttaagaacaggctggtatactaatgtcttcacattagaagttggtgatgttgaaaatcttacatgtactgatggacctagcttaatcaaaacagaacttgacctaacaaaaagtgctttaagggaactcaaaacagtctctgccgatcagttagcgagagaggagcaaattgaaaatcccagacaatcaagatttgtcctaggtgcaatagctctcggagttgctacagcagcagcagtcacagcaggcattgcaatagccaaaaccataaggcttgagagtgaggtgaatgcaattaaaggcgctctcaaacaaactaatgaagcagtatccacattaggaaatggcgtgcgggtcctagccactgcagtgagagagctaaaagaatttgtgagcaaaaatctgactagtgcaatcaacaggaacaaatgtgacattgctgatctgaagatggctgtcagcttcagtcaattcaacagaagatttctaaatgttgtgcggcagttctcagacaatgcagggataacaccagcaatatcattggacctaatgactgatgctgaattggccagagctgtatcatacatgccaacatctgcaggacagataaaactgatgttggagaaccgcgcaatggtaaggagaaaaggattcggaatcctaataggggtctacggaagctctgtgatttacatggttcaattgccgatctttggtgtcatagatacaccttgttggataatcaaagcagccccctcttgctcagaaaaaaacgggaattatgcttgcctcctaagagaggatcaagggtggtattgtaaaaatgcaggatctactgtttactacccaaatgaaaaagactgtgaaacaagaggcgatcatgttttttgtgacacagcagcagggatcaatgttgctgagcaatcgagagaatgcaacatcaacatatctactaccaactacccgtgcaaagtcagcacaggaagacatcccataagcatggttgcactatcacctctcggtgctttggtggcttgctataaaggggtaagctgctcgattggcagcaatcgggttggaatcatcaaacaactacccaaaggctgctcatacataactaaccaggatgcagacactgtaacaattgacaataccgtgtatcaactaagcaaagttgaaggtgaacagcatgtaataaaagggagaccagtttcaagcagttttgatccaatcaggtttcctgaggatcagttcaatgttgcgcttgatcaagtcttcgaaagcattgagaacagtcaggcactggtggaacagtcaaacaaaattctaaacagtgcagaaaaaggaaacactggtttcattattgtaataatcttggttgctgttcttggtttaaccatgatttcagtgagcatcatcatcataatcaagaaaacaagaaagcccacaggagcacctccagagctgaatggtgtcaccaacggcggcttcataccacatagttagttaattaaaaaatgggacaaatcatcatgtctcgcaaggctccatgcaaatatgaagtgcggggcaaatgcaacagagggagtgattgcaaattcaatcacaattactggagttggcctgatagatatttattgttaagatcaaattatctcttaaatcagcttttaagaaacaccgataaggctgatggtttgtcaataatatcaggagcaggtagagaagatagaactcaagactttgttcttggttctactaatgtggttcaagggtacattgatgacaatcaaggaataaccaaggctgcagcttgctatagtctacacaacataatcaagcaactacaagaaacagaagtaagacaggctagagacaacaagctttctgatagcaaacatgtggcgctccacaacttgatattatcatatatggagatgagcaaaactcctgcatctctaattaataacctaaagaaactaccaagggaaaaactgaagaaattagcaagattaattattgatttatcagcaggaactgacaatgacccttcatatgccttgcaagacggtgaaagcactaatcaagtgcagtaaacatggtcccaaattcattaccatagaggcagatgatacgatatggactcacaaagaattaaaagagacactatctgatgggatagtaaaatcacacaccaatatttatagttgttacttagaaaacatagaaataatatatgttaaaacttacttaagttagtaaaaattaaaataaaaataaaatgggataaatgacaatgaaaacattagatgttataaaaagtgatggatcctcagaaacgtgtaatcaactcaaaaaaacaattaaaaaacactcgggtaaagtgcttattgtactaaaactgatattggctttactgacatttttcacagtaacaattactgttaactatataaaagtagaaaacaatttgcaggcatgtcaatcaaaaaatgaatcagacaaaaaggtcacaaagccaaatactacatcaacaacaaccagacccatacctgatctaactgtagtacattatttgaaaagactgattcagagacacaccaactttgtcataaaagacagtgacacctgttggagaatacacaagaatcaatgtacaaatataaaaatatacaagttcttatgctttgggttcacaaattcagcaggtacagaccgtgaggaaccaacaaccctatgcgacaaaaagtcaaaaaccatggtagaaaaacatagaaaggcagaatgtcaccgtctacatataaccgagtgggggtgctaccatctttaaaataataacacggctttcaacattgaaatcagaacaaattctactcaggtttattaatgcagtgttttagttatttaaaaaccgaatattgtctaggctgcacaacactttgcaataatatgcaataatcaatagtcaaaccactgctgcaaactcatctataatataatcactgagtaatacaaaacaagaaaatgggacaagtggctatggaagtaagagtggagaacattcgagcgatagacatgttcaaagcaaagataaagaaccgtacaagaagcagcaggtgccatagatatgctacactgatccttattggactaacagcactaagcatggcacttaatatttttctggtcattgatcatgcaacattaagaaacatgatcaaaacagaaaactgtgctaacatgccgtcagcggaaccaagcaaaaagaccccaatggcctctacagcaggcccaaacaccaaacctaatccacagcaaacaacacagtggaccacagagaactcaacattttcggcagcaaccccagagggccatccatacacagagacaactcaaacaccagacacaacagctcctcagcaaaccacagacaaacatacagcattatcaaaatcaatctatgaacagatcacccagacaaccacagagaaaaagacaaccagagcaacaacccaaaaaagggaaagagggaaagaaaacacaaaccaaaccacaagcacagctgccacccaaacaaccaacaccaccaaccaaatcagaagtgcaagtgagacaatcacaaaatccgacagacccagaactgacaccacaacccaaagcagcgaacagacaacctgggcaacagaaccaggctccccaccaaaccatgcacggaaaagtgcagggcccaggtgaacgcaacacacaggtatctcatccaagtagttaacaaaaaaccacaaactaaccttgaaaaccaaaaaactaaaatatgaatttagacccagaaaaacatagacactatatagggggtttgggcatatgtaccaatgagatggcatctgttcatgtatcaatggcactaccattatttaaggaataagaagaggcaaaaattcaagggataaatgacaatggatcccttttgtgagtctactgttaatgtttatctccctgattcatatctcaaaggagtaatatcctttagtgaaaccaacgcaattggatcatgtcttttgaaaagaccctatctaaaaaatgataatactgccaaagttgctgtagaaaaccccgttgttgaacatgtaaggcttagaaatgcagtcatgaccaaaatgaagatatcagattataaagtggttgaaccagttaatatgcagcatgaaataatgaaaaatatgcatagttgtgagcttacattattaaaacaattcttaacgagaagcaaaaacattagctctctaaaattaaatatgatatgtgactggttacagttaaaatccacttcagacaacacatcaattctcaattttatagatgtggagttcatacccgtttgggttagcaattggttcagtaactggtataatctcaataaattaatcttagagtttagaagagaagaagtaataagaactggttcaattttatgtagatcactaggcaagttagtttttattgtatcatcttatgggtgtgtagtaaaaagcaacaaaagtaaaagagtgagctttttcacctataaccaactgttaacatggaaagatgtgatgttaagtagattcaatgcaaacttttgtatatgggtaagtaacaacctgaacaaaaatcaggaaggactaggacttagaagcaatctgcaaggtatgttaaccaataaattatatgaaactgttgattacatgctaagcctatgctgcaatgaaggattctctctggtgaaagagttcgaaggatttattatgagtgaaattctaaaaattactgagcatgctcagttcagtactaggtttaggaatactttattgaatgggttaactgaacaattgtcagtgttgaaagctaagaacagatctagagttcttggaactatattagaaaacaataattaccctatgtatgaagtagtacttaaattattaggggacactttgaaaagcataaagttattaattaacaagaatttagaaaatgctgcagaattatattatatattcagaatttttggacaccctatggtagatgagagagaagcaatggatgctgttaaattaaacaatgagattacaaaaattcttaaattagagagtttaacagaactaagaggagcatttatactaagaattataaaagggtttgtagacaataataaaagatggcctaaaattaagaatttaaaagtgctcagcaaaagatgggctatgtatttcaaagctaaaagttaccctagccaacttgagctaagtgtacaagattttttagaacttgctgcagtgcaatttgagcaggaattctctgtacctgaaaaaaccaaccttgagatggtattaaatgataaagcaatatcacctccaaaaaaactaatatggtctgtatatccaaaaaactacctgcctgaaactataaaaaatcagtatttagaagaggctttcaatgcaagtgacagccaaagaacaaggagagtcttagaattttacttaaaagattgtaattttgatcaaaaagaacttaaacgttatgtaattaaacaagagtatctaaatgacaaagaccacattgtctcgttaactgggaaggaaagagaattaagtgtaggtaggatgtttgcaatgcaaccaggaaaacaaagacaaatacagatattagctgagaaacttctagctgataacattgtaccttttttcccagaaactttaacaaagtatggtgacttagatctccaaagaattatggaaataaaatcagaactttcctctattaaaactagaaagaatgatagctacaacaattatattgcaagagcctctatagtaacagacttaagtaagtttaatcaggcctttagatatgaaaccacagctatatgtgcagatatagctgatgagttacatgggacacaaagcttattttgttggttacatcttattgttcccatgaccacaatgatatgtgcatacagacatgcaccaccagaaacaaaaggggagtatgatatagacaaaatacaagagcaaagcggattatacagatatcatatgggagggattgaagggtggtgccagaagttatggacaatggaagcaatatccttgttagatgtagtatctgtaaaaactcgctgccagatgacttctctattaaacggagataatcagtcaatagatgttagtaaaccagtaaaattgtctgaaggtatagatgaagtaaaagcagactatagcttagcaattagaatgcttaaagaaataagagatgcttataaaaacattggtcataaactcaaagaaggtgagacatatatatcaagagatctccaattcataagtaaggtgattcaatctgaaggggtcatgcatcctactcctatcaaaaagatattaagagtaggtccttggataaatacaatactagatgatattaaaaccagtgcagaatcaatagggagtctatgtcaagaactagaattcagaggggagagtatactagttagcttgatattaaggaatttctggttgtataacttgtacatgtatgagtcaaaacagcacccgttagctgggaagcaactgttcaagcaattgaacaaaacattaacctctgtgcaaagattttttgaactgaagaaagaaaatgatgtggttgatctatggatgaatataccaatgcagtttggagggggagatccagtagttttttacagatctttttacagaaggactcccgatttcctaactgaagcaatcagccatgtggatttactgttaaaagtgtcaaacaatatcaaagatgagactaagatacgatttttcaaagccttattatctatagaaaagaatgaacgcgctacattaacaacactaatgagagaccctcaggcagtaggatcagaacgacaagctaaagtaacaagtgatataaatagaacagcagttaccagcgtactaagtctatctcctaatcagctcttctgtgatagtgctatacattatagtagaaatgaagaagaagttgggatcattgcagacaacataacacctgtctatcctcatgggttgagagtgctctatgaatcactaccttttcataaggctgaaaaggttgtcaatatgatatcaggcacaaagtctatcactaatctattacaaagaacatctgctatcaatggtgaagatattgatagagcagtgtctatgatgttagagaacttagggttgttatctaggatattgtcagcaataattaatagtatagaaataccaatcaagtccaatggcagattgatatgctgtcaaatttccaagaccttgagagaaaaatcatggaacaatatggaaatagtaggagtgacatctcctagtattgtgacatgtatggatgttgtgtatgcaactagttctcatttaaaaggaataattattgaaaaattcagtactgacaagaccacaagaggtcagagaggaccaaaaagcccctgggtaggatcaagcactcaagagaaaaaattggttcctgtttataatagacaaattctttcaaaacaacaaaaagagcaactagaagcaataggaaaaatgaggtgggtgtacaaaggaactccagggctaagaagattgctcaataagatttgcataggaagtttaggtattagctataagtgtgtaaaacctttattaccaagattcatgagtgtaaacttcttacatagattatctgttagtagtagacccatggaattcccagcttctgttccagcttacaggacaacaaattaccattttgacactagtccaatcaaccaagcactaagtgagagatttgggaatgaagatattaatctagtgttccaaaatgcaatcagctgcggaattagtataatgagtgttgtagaacagttaactggtagaagcccaaaacaattagtcttaatccctcaattagaagagatagatattatgcctcctcctgtatttcaaggaaaattcaattataaactagttgataagataacctctgatcaacacatcttcagtcctgacaaaatagacatattaacactagggaagatgcttatgcctaccataaaaggtcaaaaaactgatcagttcttaaataagagagaaaactattttcatggaaataatttaattgaatctttatctgcagcacttgcatgccactggtgtggaatattaacagaacaatgtatagaaaacaatatctttaggaaagattggggtgatgggttcatctcagatcatgccttcatggatttcaaggtatttctatgtgtatttaaaaccaaacttttatgtagttggggatctcaaggaaagaatgtaaaagatgaagatataatagatgaatctattgacaaattattaagaattgacaacaccttttggagaatgttcagcaaagtcatgtttgaatcaaaagtcaaaaaaagaataatgttatatgatgtgaaattcctatcattagtaggttatataggatttaaaaactggtttatagaacagttaagagcggtagaattgcatgaggtaccttggattgtcaatgctgaaggagagttagttgaaattaagtcaatcaaaatttatctgcagttaatagaacaaagtctatctttgagaataactgtattgaattatacagatatggcacatgctcttacacgattaattaggaaaaaattgatgtgtgataatgcactcttcaatccaagttcatcaccaatgtttaatctaacccaggttattgatcctacaacacaactagactattttcctaggataatatttgagaggttaaaaagttatgataccagttcagactacaacaaagggaagttaacaaggaattacatgacattattaccatggcaacacgtaaacaggtacaattttgtctttagttctacaggttgtaaaatcagtttgaagacatgcatcgggaaattgataaaggatttaaatcctaaagttctttactttattggagaaggagcaggtaactggatggcaagaacagcatgtgaatatcctgatataaaatttgtatataggagtttaaaagatgaccttgatcaccattacccattagaatatcaaagggtaataggtgatctaaatagagtgatagatagtggtgaaggattatcaatggaaactacagatgcaactcaaaaaacccattgggacttgatacacagaataagtaaagatgctttattgataacattgtgtgatgcagaattcaaaaacagagatgacttctttaagatggtaatcctttggagaaaacatgtattatcttgtagaatctgtacagcttatggaacagatctttacttatttgcaaaatatcatgcggtggactgcaatataaaattaccattttttgtaagatctgtagctacttttattatgcaaggaagcaaattatcagggtcagaatgttatatacttttaacattaggtcatcataataatctaccctgtcatggagaaatacaaaattccaaaatgagaatagcagtgtgtaatgatttctatgcctcaaagaaactggacaacaaatcaattgaagcaaactgcaaatctcttctatcaggactgagaatacctataaacaaaaaggagttgaatagacaaaagaaattgttaacattacaaagtaaccattcttctatagcaacagttgggggcagtaagattatagaatccaaatggttaaagaataaagcaagtacaataattgattggttagaacatattttgaattctccaaaaggtgaattaaactatgatttctttgaagcattagagaacacataccccaatatgatcaagcttatagataatttgggaaatgcagaaataaagaaactcatcaaggtcactgggtatatgcttgtgagtaagaagtaataataataataatgattaaccataatctcacacagctgagaaaataattgtctaacagtttagttgatcattagttatttaaaattataaattagtaactaactgataaaaaatcagaaattgaagttgaatgtatacggttt
>hMPV/Sendai/0587/2014
aacatgggacaagtgaaaatgtctcttcaggggattcacctgagtgatctatcatacaagcatgctatattaaaagagtctcagtacacaataaagagagatgtaggcacaacaacagcagtgacatcctcatcattgcaacaagaaataacactgttgtgtggagaaattctatatgctaagcatactgattacaaatatgctgcagaaataggaatacaatatatcagcacagctctagggtcagagagagtacagcagattctaagaaactcaggcagtgaagttcaaacggttttaaccagaacatactctttggggaaagttaaaaacaataaaggagaagatttacagatgctagacatacatggagtagaaaaaagctgggtggaagagatagacaaagaagcaaggaaaacaatggcaactttacttaaagaatcatcaggcaatattccacaaaatcaaaggccttcagcaccagacacacccataatcttattatgtgtaggtgccttaatatttaccaaactagcatcaactatagaagtgggattagagaccacagtcagaagagctaaccgtgtgctaagtgatgcactcaaaagataccctagaatggacataccaaaaatcgctagatccttctatgacttatttgaacaaaaagtgtattacagaagtttgttcattgagtatggcaaagcattaggctcctcatctacaggcagcaaagcagaaagtttattcgttaatatattcatgcaagcttatggtgctggtcaaacaatgctgaggtggggggtcatcgccaggtcatctaacaatataatgttaggacatgtgtctgtacaggctgagttgaaacaggtcacagaagtctatgatctagtgcgagaaatgggcccagaatctgggctcctacacttaaggcaaagcccaaaagctggactgttatccttagccaattgtcccaactttgcaagtgttgttctaggcaatgcttcaggtttaggcataataggtatgtatcgagggagagtgccaaacacagaactattttcagcagcagaaagctatgccaagagtttgaaagaaagtaacaaaatcaacttttcttcattaggactcacagatgaagaaaaagaggctgcagaacactttctaaatgtgagtgacgacagtcaaaatgattatgagtaattaaaaaagtgggacaagtcaaaatgtcgttccctgaaggaaaagatattcttttcatgggtaatgaagcagcaaaattggcagaagctttccagaaatcattaagaaaacctagtcataaaagatctcaatctattataggagaaaaagtgagcactgtatctgaaacattggaattacctactatcagtagacctaccaagccaaccatattgtcagagccgaagttagcatggacagacaaaggtggagcaatcagaactgaagtaaagcaaacaatcaaaattatggatcctattgaagaagaagagtctactgagaaaaaggtgctaccctctggtgacgggaaaactcctgcagaaaagaagttgaaaccatcaaccaacactaaaaagaaagtttcatttacaccgaatgaaccaggaaaatacacaaagttggagaaagatgctctagacttgctttcagacaatgaagaggaagatgcagaatcctcaatcttaaccttcgaagaaagagatacttcatcattaagcattgaggccagactagaatcgattgaggagaaattaagcatgatactagggctattaagaacactcaacattgccacagcaggacccacagcagcaagagatgggatcagagatgcaatgattggcataagggaagaactaatagcagatataataaaagaagccaagggaaaagcagcagaaatgatggaagaggaaatgaatcaacggacaaaaataggaaacggtagtgtaaaattaactgaaaaagcaaaggagctcaacaaaattgttgaagatgaaagcacaagtggagaatctgaagaagaagaagaactaaaagacatacaggaaaataatcaggaagatgacatttaccagttaattatgtagtttaataaaaataaacaatgggacaagtaaaaatggagtcctatctggtagacacctatcagggcatcccttacacagcagctgttcaagttgatctagtagaaaaagacctgttacctgcaagcctaacaatatggtttcctttgtttcaggccaatacaccaccagcagttctgcttgatcagctaaagactctgacaataactactctgtatgctgcatcacaaagtggtccaatactaaaagtgaatgcatcagcccaaggtgcagcaatgtctgtacttcccaaaaggtttgaggtcaatgcgactgtagcacttgacgaatatagcaaattagaatttgacaaactcacagtctgtgaggtaaaaacagtttacttaacaactatgaagccatatgggatggtatcaaaatttgtgagttcagccaaatcagttggcaaaaaaacacatgatctaatcgcattatgtgattttatggatctagaaaagaacacaccagttacaataccagcatttatcaaatcagtttctatcaaagagagtgaatcagccactgttgaagctgcaataagcagtgaagcagaccaagctctaacacaagctaaaattgcaccttatgcgggactgatcatgattatgaccatgaataatcccaaaggcatattcaagaagcttggagctgggacacaagttatagtggaactaggagcatatgtccaggctgaaagcataagtaaaatatgcaagacttggagccatcaagggacaagatatgtgctgaagtccagataacagccaagcaacctgaccaagaactatcaactctattctatagactaaaaagttgctgttttagttatataaaaatcaagctagagtaagaattaaatcaatcaagagtgggacaaataaaaatgtcttggaaagtggtgattattttttcattgctaataacacctcaacacggtcttaaagagagctacttagaagaatcatgtagcactataactgagggatatcttagtgtcctgaggacaggttggtataccaacgtttttacattagaggtgggtgatgtagaaaacctcacatgtgctgatggacctagcctaataaaaacagaattagatctgaccaaaagtgcactaagagagctcaaaacagtttctgctgaccagttggcaagagaggaacaaattgaaaatcccagacaatctagatttgttctaggagcaatagcactcggtgttgcaacagcagctgcagttacggcaggtgttgcaattgccaaaaccatccggcttgagagtgaagttacagcaattaagaatgcccttaaaaagaccaatgaagcagtgtctacattagggaatggggttcgagtgttagcaactgcagtgagagaactgaaagattttgtgagcaagaatttaactcgtgcaatcaacaaaaacaagtgcgacattgatgacctaaaaatggccgttagtttcagtcaattcaacagaaggtttctaaacgttgtgcggcaattttcagacaatgctggaataacaccagcaatatctttagacttaatgacagatgctgaactagccagagctgtttccaacatgccgacatctgcaggacaaataaaattgatgttggaaaaccgtgcaatggtgcggaggaaggggttcggaatcctgataggggtctacgggagctccgtaatttacatggtgcagctgccaatctttggcgttatagatacgccttgctggatagtgaaggcagccccttcttgctccgagaaaaagggaaactatgcttgcctcctaagagaagaccaggggtggtattgtcagaatgcagggtcaactgtctactacccaaatgagaaggactgtgaaacaaggggagatcatgtcttttgcgacacagcagcaggaattaatgttgctgagcaatcaaaggagtgcaacatcaacatatccactacaaattacccatgcaaagtcagcacagggaggcatcctatcagtatggttgcactgtctcctcttggggctctggttgcttgttacaaaggagtaagctgttccattggcagcaatagagtagggatcatcaagcagctgaacaaaggttgctcttatattaccaaccaagatgcagacacagtgacaatagacaacactgtatatcagctaagcaaagttgagggtgaacagcatgttataaaaggcagaccagtgtcaagcagctttgatccagtcaaatttcctgaagatcagttcaatgttgcacttgaccaagtttttgagaacattgaaaacagccaggccttggtagatcaatcaaacagaatcctaagcagtgcagagaaagggaacactggcttcatcattgtgataattctaattgctgtccttggctccagcatgatcctagtgagcatcttcattataatcaagaaaacaaagaaaccaacaggagcacctccagagctgagtggtgtcacaaacaacggcttcataccacacagttagttaattaaaaataaaacaaaatttgggacaaatcataatgtctcgcaaggctccatgcaaatatgaagtgcggggcaaatgcaatagaggaagtgagtgtaagtttaaccacaattactggagttggccagatagatacttattaataagatcaaattatctattaaatcagcttttaaggaacactgatagagctgatggcctatcaataatatcaggcgcgggcagagaagacagaacacaagattttgttctaggttccactaatgtggttcaaggttatattgatgataaccaaagcataacaaaggctgcagcctgctacagtctacacaacataatcaaacaactacaagaagttgaagttaggcaggctagagataacaaactatcagacagcaagcatgtggcactccataacttaatcttatcttacatggagatgagcaaaactcctgcatccttaatcaacaatcttaaaagactgccgagagaaaaactgaaaaaattagcaaagctgataattgacttatcagcaggcactgacaatgactcttcatatgccctgcaagacagtgaaagcactaatcaagtgcagtgagcatggtcctgtttttatcactatagaggttgatgacatgatatggactcaaaaagaattaaaagaagctttatccgatgggatagtgaagtctcataccaacatttacaattgttatttagaaaacatagaaattatatatgtcaaggcttacctaagttagtaaaaacacatcaaattgggataaatgacaatgataacattagatgtcattaaaaatgatgggtcttcaaaaacatgtactcacctcaaaaaaataatcaaagaccactctggtaaagtgcccattgcactcaagttaatattagctttactaacatttttcacagtaacaatcactataaattatataaaagtagaaaacaatctgcaaatatgccagtcaaaaactgaatcagacaaagaagactcaccatcaaatgccacatctgtcacaaccaagaccactctagaccatgatacaacacagtattttaaaagattgattcaaagatatacagactctgcaataaataaggacacatgctggaaaacaagcagaaatcaatgcacaaatacaacaacatataaacctttatgttttaaacctgaagactcaaaaatcaacagttgcgacagaccgacagatttatgcagaaacaaatcaaaacccgcagtcgaagcatatcacacagcagaatgccactgtatatacacaatcgaatggaagtgctatcaccatccaacagacaagactcaatcctgaatgccaagaccagactaggatccgtctaagactatcagctcaatagtttagttatttaaaaatattttgaaaacaggcaagtctctatgacacttcacagcaacaggcaataaccaatagctcaattacactcaaaacattatccaaaaccataactaattaatttacaaagtaaaaacaaaaatatgggacaagtagttatggaggtgaaggtagagaacattcgagcaacagacatgctcaaagcaagagtcaaaaatcgtgtggcacgcagcaaatgcctcaaaaatgcttctccaatcctcacaggaacaaccgctctgagtatagcccccaatatccatccgatcataaaccacacaatacaaaaaactgcatctgaatcagaacaccacaccagctctccacccacagaatccaacaaagaaatttcaacaacccctacagacaactcagacatcaatccaaactcacagcttccaactcaacagtccacagaaagccccacacccaactccgcagcctcggcgagcccaccagaaacagaaccaacatcaacatcagacacaacaaatcgtctatcctctgtagacagatccacaacacaaccaagtgaaagcagaacaaaaacaaaatcgacaacccacaaaagaaacatcccaagtacagtttccagaacacaatccccatcacgggcaacaacgaaggcggccctcagagccaccaccctccgcacgagcagcacaagaaggagaccaactgcaacatcagtccagtctgacagcagcatcacagctcaaaaccatgaagaaacaggctcagtgagcccacaggcatctgcaagcgcaatgcaaaaatagcacaccaacactgcaaaaacaaattagttaacaaaaaatatgaaacagctctaaagtaaaacatgtaggtgccaacaatcaagaaatcaagagacaactcataatccacctaaaacagcaacaacatcatgtcaactttgctcaaatctccctgagagaaattctcacccctatactgacaacatcacaatcatctcaagaaaataaactgggcaaaacagcaccaaagagacaaataacaatggatcctcttaatgaatccactgttaatgtctatctccctgattcgtaccttaaaggagtaatatctttcagtgaaactaatgcaattggttcatgtctcttaaaaagaccttacttaaaaaatgacaacactgcaaaagttgccatagagaatcctgttattgagcatgttagactcaaaaatgcagtcaattctaaaatgaaaatatcagattacaaggtagtagaaccagtaaacatgcaacatgaaataatgaagaatgtacacagttgtgaactcacactattgaaacagtttttaacaaggagtaaaaatattggcactctcaagttaaatatgatatgtgattggctgcaattaaagtctacatcagatgatacctcaatcctaggctttatagatgtagaatttatacctagttgggtaagcaactggtttagtaattggtacaatctcaacaagttaattttagaattcaggagagaggaagtaataagaactggttcaatcttgtgtagatcattgggtaaattagtttttattgtatcatcatatggatgtatcgtcaagagcaacaaaagcaaaagagtgagcttcttcacatacaatcaactgttaacatggaaagatgtgatgctaagtcgattcaatgcaaatttttgtatatgggtgagcaacagtctgaatgaaaaccaggaagggctagggttgagaagtaatctgcaaggtatgttaactaataaattatatgaaactgtagattatatgttaagtttatgttgtaatgaaggtttctcacttgtgaaagagttcgaaggttttattatgagtgaaatccttaggattactgaacatgctcaattcagtactagatttagaaatactttattaaatggattaacagatcaattaacaaaattaaaaaataaaaacaggctcagagttcatggtaccgtattagaaaataatgattatccaatgtatgaagttgtacttaaattattaggagatactctgagatgcatcaaattattaatcaataaaaacttagagaatgctgcagaattatactatatattcagaatttttggtcacccaatggtagatgaaagagatgcaatggatgctgtaaaactaaataatgaaatcacaaaaatccttaggttggagagcttgactgaactaagaggggcattcatattaaggattatcaaaggatttgtggacaacaataaaaggtggcccaaaattaaaaacctaaaagtgcttagcaaaagatggactatgtacttcaaagcaaaaagttaccccagtcaactcgaattaagtgaacaagactttctagagcttgctgcagtacaatttgaacaagagttttctgttcctgaaaaaaccaatcttgagatggtattaaatgataaagctatatcacctcctaaaagattaatatggtctgtgtatccaaagaattacttacctgagacgataaaaaaccgatatctagaagaaactttcaatgcaagtgatagccttaaaacaaggagagtgctagagtactatttgaaagataataaatttgatcaaagagaacttaaaagttatgtagttagacaagaatatttaaatgataaagaacacattgtctcattaactggaaaagaaagagaattaagtgtaggtagaatgtttgctatgcaaccggggaaacagcgacaaatacaaatattagcagagaaattgttagctgataacattgtacctttcttcccagaaactttaacaaagtatggtgatctagatcttcagagaataatggaaatcaaatcggaactttcttctattaaaaccagaagaaatgatagttataataattacattgcaagagcatccatagtaacagatttaagcaagttcaaccaagcctttagatatgaaaccacagcaatctgtgcagatgtagcagacgaattacatggaacacaaagcttattctgttggttacatcttatcgttcctatgactacaatgatatgtgcctatagacatgcaccaccagaaacaaaaggtgaatatgatatagataagatagaagagcaaagtggtttatatagatatcatatgggtggtattgaaggatggtgtcaaaaactctggacaatggaagctatatctttattagatgttgtatctgtaaagacacggtgtcaaatgacatctttattaaacggtgacaaccaatcaatagatgtaagtaaaccagtcaagttatctgaagatttagatgaagtaaaggcagattaccgcttggcaataaaaatgctaaaagaaataagagatgcatacagaaatataggccataaacttaaagaaggggaaacatatatatcaagggatcttcagtttataagcaaggtgattcaatccgaaggggtaatgcatcctacccctataaaaaagatcttaagagtaggaccgtggataaatacaatattagatgacattaaaactagtgctgagtcaatagggagtctatgccaagaattagaatttaggggagaaagcataatagttagtctgatattaagaaatttctggctgtataacttatacatgcatgagtcaaagcaacatcctctggcagggaagcagttatttaaacaactaaataaaacattaacatcagtgcagagattttttgaaatcaaaaaggaaaatgaagtagtagatctatggatgaacataccaatgcaatttggtggaggagatccagtagtcttctatagatctttctatagaaggactcctgattttttaactgaggcaatcagccatgtggatattctgttaaaaatatcaactaacataaaaaatgaaacaaaaataagttttttcaaagccttactatcaatagaaaagaatgagcgtgctacactgacaacactaatgagagatcctcaggctgttggatcagaacgacaagcaaaagtaacaagtgatatcaatagaacagcagtcaccagtatcttaagtctttccccaaatcaacttttcagtgatagtgctatacattatagcagaaatgaagaagaagtaggaatcattgcagaaaacataacacccgtttatcctcatgggctaagagttttatatgaatcattaccctttcacaaagctgaaaaagttgtaaacatgatatcagggacaaaatctataactaacttattacagagaacatctgctattaatggtgaagatattgacagggctgtatctatgatgttggagaatctaggattattatctagaatattgtcagtagttgttgatagtatagaaattccaaccaagtctaatggtaggctgatatgttgtcaaatctctaggactttaagagagacatcatggaataatatggaaatagttggagtaacatctcctagcatcactacatgcatggatgtcatatatgcaactagttctcatttgaaggggataattattgagaagttcagcactgacagaactacaaggggtcaaagaggtccaaaaagcccttgggtagggtcgagtactcaagagaaaaaattagtacctgtttataacagacaaattctctcaaaacaacaaagagaacagctagaagcaattggaaaaatgagatgggtgtataaagggacaccaggcttgcggcgattactcaacaagatctgtcttgggagtttaggcattagttacaagtgtgtaaaacctttattacctagatttatgagtgtaaatttcttacatagattatctgtcagtagtagacctatggaattcccagcatcagttccagcttatagaacaacaaattaccattttgacactagtcccattaatcaagcactaagtgagagatttgggaatgaagatattaacttggtcttccaaaatgcaatcagctgtggaattagcataatgagtgtggtagaacaattaacaggtagaagcccaaaacagttagttttaataccccaattagaggaaatagacattatgccaccaccagtgtttcaagggaaattcaattataaactagtagataagataacttctgatcaacatatcttcagtccggacaaaatagatatgttaacattagggaaaatgctcatgcccactataaagggtcagaaaacagatcagttcttaaataagagagagaattatttccatggaaacaatcttattgagtctttatcagcagcattagcatgccattggtgtggaatattaacagaacaatgcatagaaaataatattttcaagaaagactggggtgacgggtttatatcagatcatgcatttatggacttcaaaatattcttatgtgtctttaaaactaaacttttatgtagttggggatcccaagggaaaaacattaaagatgaagatataatagatgaatcaatagataaattgttaaggattgacaatactttttggagaatgttcagcaaggttatgtttgaaccaaaagttaaaagaggataatgttatatgatgtaaaattcctatcactagtaggttacatagggtttaagaactggtttatagagcagttgaggtcagctgagttgcatgaaataccttggattgtcaatgcagaaggtgatttggttgagatcaagtcaattaaaatctacttgcagctgatagaacaaagcttatttttgagaataactgttctgaactatacagatatggcacatgctctcacacgattaatcagaaagaagttgatgtgtgataatgcactgttaaccccaatttcatctccaatggttaacttaactcaagttattgatccaacaacacaattagattacttccccaagataacattcgaaaggctaaaaaattatgacacaagttcaaattatgctaaagggaagctaacaagaaattacatgatactgttgccatggcagcatgttaatagatataactttgtctttagttctactggatgtaaagttagtctgaaaacatgtattggaaaacttatgaaagacttaaatcctaaagttttgtactttattggagaaggagcaggaaattggatggccagaacagcatgcgaatatcctgatatcaagtttgtatatagaagtctgaaagatgaccttgatcatcattaccctttagaataccaaagagtgataggtgaattaagcagaatcatagatagtggtgaagggctttcaatggaaacaacagatgcaactcaaaaaactcattgggatttgatacacagggtaagcaaagatgctttattaataactttatgtgatgcagaatttaaggacagagatgatttttttaagatggtaattctatggagaaaacatgtattatcatgcagaatttgcactacttacgggacagacctttatttattcgcaaagtatcatgctaaagactgcaatgtaaaattacccttttttgtgagatcagttgctacttttattatgcagggtagtaagctgtcaggctcagaatgctacatactcttaacactaggccatcacaacagtttaccttgccatggagaaatacaaaattctaagatgaaaatagcagtgtgtaatgatttttatgctgcaaagaaactcgacaataaatcgattgaagctaattgtaaatcacttttgtcagggctaagaatacctataaataagaaggaactggatagacagagaaggttattaacactacaaagcaaccattcttctgtagcaacagttggtggcagcaagatcatagagtctaaatggctaacaaacaaagcaagtacaataattgattggttagagcatattttaaattctccaaaggcgaattaaattatgatttttttgaagcattagagaacacttaccctaatatgattaagctaatagataacctagggaatgcagagattaaaaaattgatcaaagtaactggatacatgcttgtaagtaaaaaatgagaaatgatgaagatgataaaatagatgacaacttcataccattctaaagtaattatttgattatgcaattatatggtagttaattaaaaattaaaattaaaaatcaaaagttaaagtttaaaacctatcattaagtttattaaaaa
>hMPV/Sendai/0162/2014
aacatgggacaagtgaaaatgtctcttcaggggattcacctgagtgatctatcatacaagcatgctatattaaaagagtctcagtacacaataaagagagatgtaggcacaacaacagcagtgacaccctcatcattgcaacaagaaataacactgttgtgtggagaaattctatatgctaagcatactgattacaaatatgctgcagaaataggaatacaatatatcagcacagctctagggtcagagagagtacagcagattctaagaaactcaggcagtgaagttcaagcggttttaaccagaacatactctttggggaaagttaaaaacaataaaggagaagatttacagatgctagacatacatggagtagaaaaaagctgggtggaagagatagacaaagaagcaagaaaaacaatggcaactttacttaaagaatcatcaggcaatatcccacaaaatcagaggccttcagcaccagacacacctataatcttattatgtgtaggtgccttaatatttaccaaactagcatcaactatagaagtgggattagagaccacagtcagaagagctaaccgtgtgctaagtgatgcactcaaaagataccctagaatggacataccaaaaatcgctagatccttctatgacttatttgaacaaaaagtgtattacagaagtttgttcattgagtatggcaaagcattaggctcatcctctacaggcagcaaagcagaaagtttattcgttaatatattcatgcaagcttatggtgctggtcaaacaatgctgaggtggggagtcatcgccaggtcatctaacaatataatgttaggacatgtatctgtacaggctgagttaaaacaggtcacagaagtctatgatctagtgcgagaaatgggcccagaatctgggctcctacatttaaggcaaagcccaaaagctggactgttatccttagccaattgtcccaactttgcaagtgttgttctcggcaatgcctcaggcttaggcataataggtatgtatcgagggagagtgccaaacacagaactattttcagcagcagaaagctatgccaagagtttgaaagaaagtaataaaatcaacttttcttcattaggactcacagatgaagaaaaagaggctgcagaacactttctaaatgtgagtgacgacagtcaaaatgattatgagtaattaaaaaagtgggacaagtcaaaatgtcgttccctgaaggaaaagatattcttttcatgggtaatgaagcagcaaaattggcagaagctttccagaaatcattaagaaaacctagtcataaaagatctcaatctattataggagaaaaagtaagcactgtatctgaaacattggaattacctactatcagtagacctaccaaaccaaccatactgtcagagccgaagttagcatggacagacaaaggtggggcaatcagaactgaagtaaagcaaacaatcaaaattatggatcctattgaagaagaagaatctactgagaaaaaggtactaccctctagtgacgggaaaactcctgcagaaaagaagttgaaaccatcaaccaacactaaaaagaaagtttcatttacaccgaatgaaccaggaaaatacacaaagttggagaaagatgctctagacttgctttcagacaatgaagaggaagatgcagaatcctcaatcttaaccttcgaagaaagagatacttcatcattaagcattgaggccagactagaatcgattgaggagaaattaagcatgatactagggctattaagaacactcaacattgccacagcaggacccacagcagcaagagatgggatcagagatgcaatgattggcataagggaagaactaatagcagacataataaaagaagccaagggaaaagcagcagaaatgatggaagaggaaatgaaccaacggacaaaaataggaaatggtagtgtaaaattaactgaaaaggcaaaggagctcaacaaaattgttgaagatgaaagcacaagtggagaatctgaagaagaagaagaaccaaaagacatacaggaaaataatcaggaagatgacatttaccagttaattatgtagtttaataaaaataaacgatgggacaagtaaaaatggagtcctatctggtagacacctatcagggcatcccttacacagcagctgttcaagttgatctagtagaaaaagacctgttacctgcaagcctaacaatatggtttcctttgtttcaggccaatacaccaccagcagttctgcttgatcagctaaagactctgacaataactactctgtatgctgcatcacaaagtggtccaatactaaaagtgaatgcatcagcccaaggtgcagcaatgtctgtacttcccaaaaggtttgaagtcaatgcgactgtagcacttgacgaatatagtaaattagaatttgacaaactcacagtctgtgaggtaaaaacagtttacttaacaactatgaaaccatatgggatggtatcaaaatttgtgagctcagccaaatcagttggcaaaaaaacacatgatctaattgcattatgtgattttatggatctagaaaagaacacaccagttacaataccagcatttatcaaatcagtttctatcaaagagagtgaatcagccactgttgaagctgcaataagcagtgaagcagaccaagctctaacacaagccaaaattgcaccctatgcggggctgatcatgattatgaccatgaacaatcccaaaggcatattcaagaagcttggagctgggacacaagttatagtggaactaggagcatatgtccaggctgaaagcataagtaaaatatgcaagacttggagccatcaagggacaagatatgtgctgaagtccagataacaaccaagcaacctgaccaagaactatcaactctgttctatagactaaaaagttgctgttttagttatataaaaatcaagttagagtaagaattaaatcaatcaagagtgggacaaataaaaatgtcttggaaagtggtgattattttttcattgctaataacacctcaacacggtcttaaagagagctacttagaagaatcatgtagcactataactgagggatatctcagtgttctgaggacaggctggtataccaacgtttttacattagaggtgggtgatgtagaaaacctcacatgtgctgatggacctagcctaataaaaacagaattagatctgaccaaaagtgcactaagagagctcaaaacagtttctgctgaccagttggcaagagaggtacaaattgaaaatcccagacaatctagatttgttctaggagcaatagcactcggtgttgcaacagcagctgcagttacggcaggtgttgcaattgcaaaaaccatccggcttgagagtgaagttacagcaattaagaatgcccttaaaaagaccaatgaagcagtgtctacattggggaatggggttcgagtgttagcgaccgcagtgagagaactgaaagattttgtgagcaagaatttaactcgtgcaatcaacaaaaacaagtgcgacattgatgacctaaaaatggccgttagtttcagtcaattcaacagaaggtttctaaatgttgtgcggcaattttcagacaatgctggaataacaccggcaatatctttagacttaatgacagatgctgaactagccagagctgtttccaacatgccaacatctgcaggacaaataaaattgatgttggaaaaccgtgcaatggtgcggaggaaggggtttggaatcctgataggggtctacgggagctccgtaatttacatggtgcagctgccaatctttggcgttatagatacgccttgctggatagtgaaagcagccccttcatgctccgaaaaaaagggaaactatgcttgcctcctaagagaagaccaggggtggtattgtcagaatgcagggtcaactgtctactacccaaatgaaaaggactgtgaaacaaggggagatcatgtcttttgcgacacagcagcaggaattaatgttgctgagcaatcaaaggagtgcaacatcaacatatccactacaaattacccatgcaaagtcagcacaggaaggcatcctatcagtatggttgcactgtcccctcttggggctctggttgcttgttacaaaggagtaagctgttccattggcagcaatagagtagggatcatcaagcagctgaacaaaggttgctcttatattaccaaccaagatgcagacacagtgacaatagacaacactgtatatcagctaagcaaagttgagggtgaacagcatgttataaaaggcagaccagtgtcaagcagctttgatccagtcaaatttcctgaagatcagttcaatgttgcacttgaccaagtttttgagaacattgaaaacagccaggccttggtagatcaatcaaacagaatcctaagcagtgcagagaaagggaacactggcttcatcattgtgataattctaattgctgtccttggctccagcatgatcctagtgagcatcttcattataatcaagaaaacaaagaaaccaacaggagcacctccagagctgagtggtgtcacaaacaacggcttcataccacacagttagttaattaaaaataaaaataaaacaaaatttgggacaaatcataatgtctcgcaaggctccatgcaaatatgaagtgcggggcaaatgcaatagaggaagtgagtgtaagtttaaccacaattactggagttggccagatagatacttattaataagatcaaattatctattaaatcagcttttgaggaacactgatagagctgatggcctatcaataatatcaggcgcaggcagagaagacagaacgcaagattttgttctaggttccaccaatgtggttcaaggttatattgatgataaccaaagcataacaaaggctgcagcctgctacagtctacacaacataatcaaacaactacaagaagttgaagttaggcaggctagagataacaaactatctgacagcaagcatgtggcactccataacttaatcttatcttacatggagatgagcaaaactcccgcatctttaatcaacaatcttaaaagactgccgagagaaaaactgaaaaaattagcaaagctgataattgacttatcagcaggcgctgacaatgactcttcatatgccctgcaagacagtgaaagcactaatcaagtgcagtgagcatggtcctgttttcatcactatagaggttgatgacatgatatggactcaaaaagaattaaaagaagctttatccgatgggatagtgaagtctcataccaacatttacaattgttatctagaaaacatagaaattacatatgtcaaggcttacctaagttagtaaaaacacatcagattgggataaatgacaatgataacattagatgtcattaaaaatgatgggtcttcaaaaacatgcactcacctcaaaaaaataatcaaagaccactctggtaaagtgcccactgcacttaagttaatattagctttactaacatttttcacagcaacaatcaccataaattatataaaagtagaaaacaatctgcaaatatgccagtcaaaaactgagtcagataaagaagactcaccatcaaataccacatctgtcacaaccaagaccactctagaccatgatataacacagtattttaaaagattgattcaaaggtatacagattctgtaataaacaaggacacatgctggaaaataagcagaaatcaatgcacaaatataacaacatataaatttttatgttttaaacctgaagactcaaaaatcaacagttgtgacagactgacagatttatgcagaaacaaatcaaaaccagcagttgaagcacatcacacagtagaatgccattgtatatacacaatcgaatggaagtgctatcattattcaatagataagactcaatcttgaatgttaagactagattaggatctgtctaagactattagttcaatagtttagctatttaaaaatattttgaaaacaggtaagtttctatgacactttacagcaataggtaataattaataacttaattacacttaaaacattatttaaaaccataactaattaatttataaagtaaaaacaaaaatatgggacaagtagttatggaggtgaaggtagagaacattcgagcaatagacatgctcaaagcaagagttaaaaatcgtgtggcacgcagcaaatgctttaaaaatgcttctttaatcctcataggaataactgctatgagtatagccctcaatatctatctgatcataaactacacaatacaaaaaactgcatctgaatcagaacaccatactagctctccacccacagaatccaacaaagaaacttcaacaatccctatagacaacccagacatcaatccaaactcacagcttccaactcaacagtccacagaaagccccacactcaactccgcagcctcggtgagcccatcagaaacagagccgacatcaacatcagacacaacaaatcgtctgtcctctgtagacagatccacaacacaaccaagtgaaagcagaacaaagacaaaatcgacagcccacagaagaaacatcccaagtacagtttccagaacacaattcccatcacgggcaacaacgaaggcggcccccagagccaccaccctccgcacgagcagcgcaataacaaatcgtctgtcctctgtagacagatccacaacacaaccaagtgaaagcagaacaaagacaaaatcgacagcccacagaagaaacatcccaagtacagcttccagaacacaattcccatcacgggcaacaacgaaagcggcccccagagccaccaccctccgcacgagcagcgcaacaaggagaccaactgcatcatcagtccagtccgacagcagcaccacagctcaaaaccatgaagaaacaggttcagtgaacccacaggcatctgcaagcacaatgcaaaaatagcacaccaacattgtaaaaacaaattagttaacaaaaaatatgaaacagctataaagtaaaacatgtaggtgctaacaatcaagaaatcaaaagacaactcataatccacctaaaacagcaacaacatcatgtcaactttgctcaaatctccctgagagaaactttcacccctatactgacaatatcacaatcatctcaagaaaataaactgggcaaaacagcaccaaagagacaaataacaatggatcctcttaatgaatccactgttaatgtctatctccctgattcgtaccttaaaggagtaatatctttcagtgaaactaatgcaattggttcatgtctcttaaaaagaccttacttaaaaaatgacaacactgcaaaagttgccatagagaatcctgttattgagcatgttagactcaaaaatgcagtcaattctaaaatgaaaatatcagattacaaggtagtagaaccagtaaacatgcaacatgaaataatgaagaatgtacacagttgtgaactcacactattgaaacagtttttaacaaggagtaaaaacattggcactctcaagttaaatatgatatgtgattggctgcaattaaagtctacatcagatgatacctcaatcctaggttttatagatgtagaatttatacctagttgggtaagcaactggtttagtaattggtacaatctcaacaagttaattttagaattcaggagagaggaagtaataagaactggttcaatcttgtgtagatcattgggtaagttagtttttattgtatcatcatatggatgtatcgtcaagagcaacaaaagcaaaagagtgagcttcttcacatacaatcaactgttaacatggaaagatgtgatgctaagtcgattcaatgcaaatttttgtatatgggtgagcaacagtctgaatgaaaatcaggaagggctagggttgagaagtaatctgcaaggtatgttaactaataaattatatgaaactgtagattatatgttaagtttatgttgcaatgaaggtttctcacttgtgaaagagttcgaaggttttattatgagtgaaatccttaggattactgaacatgctcaattcagtactagatttagaaatactttattaaatggattaacagatcaattaacaaaattaaagaataaaaacaggctcagagttcatggtaccgtattagaaaataatgattatccaatgtatgaagttgtacttaaattattaggagatactctgagatgcatcaaattattaatcaataaaaacttagagaatgctgcagaattatactatatattcagaatttttggtcacccaatggtagatgaaagagatgcaatggatgctgtaaaactaaataatgaaatcacaaaaatccttaggttggagagcttgactgaactaagaggggcattcatattaaggattatcaaaggatttgtggataacaataaaaggtggcccaaaattaaaaacctaaaagtgcttagcaaaagatggactatgtacttcaaagcaaaaagttaccccagtcaactcgaattaagtgaacaagactttctggagcttgctgcaatacaatttgaacaagagttttctgttcctgaaaaaaccaatctcgagatggtattaaatgataaagctatatcacctcctaaaagattaatatggtctgtgtatccaaagaattacttacctgagacgataaaaaaccgatatctagaagaagctttcaatgcaagtgatagccttaaaacaaggagagtgctagagtactatttgaaagataataaatttgatcaaagagaacttaaaagttatgtagttaaacaagaatatttaaatgataaagaacacattgtctcattaactggaaaagaaagagaattaagtgtaggtagaatgtttgctatgcaaccagggaaacagcgacaaatacaaatattagcagagaaattgttagctgataacattgtacctttcttcccagaaactttaacaaagtatggtgatctagatcttcagagaataatggaaatcaaatcggaactttcttctattaaaaccagaagaaatgatagttataataattacattgcaagagcatccatagtaactgatttaagcaagttcaaccaagcctttagatatgaaactacagcaatctgcgcagatgtagcagacgaattacatggaacacaaagcttattctgttggttacatcttatcgttcctatgactacaatgatatgtgcctatagacatgcaccaccagaaacaaaaggtgaatatgatatagataagatagaagagcaaagtggtttatatagatatcatatgggtggtattgaaggatggtgtcaaaaactctggacaatggaagctatatctttattggatgttgtatctgtaaagacacgatgtcaaatgacatctttattaaacggtgacaaccaatcaatagatgtaagtaaaccagtcaagttatctgaagatttagatgaagtgaaggcagattaccgcttggcaataaaaatgctaaaagaaataagagatgcatacagaaatataggccataaacttaaagaaggggaaacatatatatcaagggatcttcagtttataagcaaggtgattcaatctgaaggggtaatgcatcctacccctataaaaaagatcctaagagtaggaccgtggataaatacaatattagatgacattaaaactagtgctgagtcaatagggagtctatgtcaagaattagaatttaggggagaaagcataatagttagtctgatattaagaaatttctggctgtataacttatacatgcatgaatcaaagcaacatcctctagcagggaagcagttatttaaacaactaaataaaacattaacatcagtgcagagattttttgaaatcaaaaaggaaaatgaagtagtagatctatggatgaacataccaatgcaatttggtggaggagatccagtagttttctatagatctttctatagaaggactcctgattttttaactgaggcaatcagccatgtggatattctgttaaaaatatcaactaacataaaaaatgaaacaaaaataagttttttcaaagccttactatcaatagagaaaaatgagcgtgctacactgacaacactaatgagagatcctcaggctgttggatcagaacgacaagcaaaagtaacaagtgatatcaatagaacagcagtcaccagtatcttaagtctttccccaaatcaacttttcagtgatagtgctatacattacagcagaaatgaagaagaagtaggaatcattgcagaaaacataacacccgtttatcctcatgggctaagagttttatatgaatcattaccctttcacaaagctgaaaaagttgtaaacatgatatcagggacaaaatctataactaacttattacagagaacatctgctattaatggtgaagatattgacagggctgtatctatgatgttggagaatctaggattattatctagaatattgtcagtagttgttgatagtatagaaattccaaccaaatctaatggtaggctgatatgttgtcaaatttctaggactttaagagagacatcatggaataatatggaaatagttggagtaacatctcctagcatcactacatgcatggatgtcatatatgcaactagttctcatttgaaggggataattattgagaagttcagcactgacagaactacaagaggtcaaagaggtccaaaaagcccttgggtagggtcgagtactcaagagaaaaaattagtacctgtttataacagacaaattctctcaaaacaacaaagagaacagctagaagcaattggaaaaatgagatgggtgtataaagggacaccaggcttgcggcgattactcaacaagatctgtcttgggagtttaggcattagttacaagtgtgtaaaacctttattacctagatttatgagtgtaaatttcttacatagattatctgtcagtagtagacctatggaattcccagcatcagttccagcttatagaacaacaaattaccattttgacactagtcccattaatcaagcactaagtgagagatttgggaatgaagatattaacttggtcttccaaaatgcaatcagctgtggaattagcataatgagtgtagtagaacaattaacaggtaggagcccaaaacagttagttttaataccccaactagaggaaatagacattatgccaccaccagtgtttcaagggaaattcaattataaactagtagataagataacttctgatcaacatatcttcagtccggacaaaatagatatgttaacattagggaaaatgctcatgcccactataaagggtcagaaaacagatcagttcttaaataagagagagaattatttccatggaaataatcttattgagtctttatcagcagcattggcatgccattggtgtgggatattaacagaacaatgcatagaaaataatattttcaagaaagactggggtgacgggtttatatcagatcatgcttttatggacttcaaaatattcttatgtgtctttaaaactaaacttttatgtagttggggatcccaagggaaaaacattaaagatgaagatataatagatgaatcaatagataaattgttaaggattgacaatactttttggagaatgttcagcaaggttatgtttgaaccaaaagttaagaagaggataatgttatatgatgtaaaattcctatcactagtaggttatatagggtttaagaactggtttatagagcagttgaggtcagctgagttgcatgaaataccttggattgtcaatgcagaaggtgacttggttgagatcaagtcaattaagatctatttgcagctgatagaacaaagcttatttttgagaataactgttctgaactatacagatatggcacatgctctcacacgattaatcagaaagaagttgatgtgtgataatgcactgttaaccccaatttcatctccaattgttaacttaactcaagttattgatccaacaacacaattagattacttccccaagataacattcgaaaggctaaaaaattatgacacaagttcaaattatgctaaagggaagctaacaagaaattacatgatactgttgccatggcagcatgttaatagatataactttgtctttagttctactggatgtaaagttagtctgaaaacatgtattggaaaacttatgaaagacttaaatcctaaagttttgtactttattggggaaggagcaggaaattggatggccagaacagcatgtgaatatcctgatatcaagtttgtatatagaagtctgaaagatgaccttgatcatcattaccctttagaataccagagagtgataggtgaattaagcagaatcatagatagtggtgaagggctttcaatggaaacaacagacgcaactcaaaaaactcattgggatttgatacacagggtaagcaaagatgctttattaataactttatgtgatgcagaatttaaggacagagatgatttttttaagatggtaattctatggagaaaacatgtattatcatgcagaatttgcactacttatgggacagacctctatttattcgcaaagtatcatgctaaagactgcaatgtaaaattacccttttttgtgagatcagttgctacttttattatgcagggtagtaagctgtcaggctcagaatgctacatactcttaacactaggccatcacaacagtttaccttgccatggagaaatacaaaattctaagatgaaaatagcagtgtgtaatgatttttatgctgcaaagaaactcgacaataaatcgattgaagctaattgtaaatcacttttgtcagggctaaggatacctataaataagaaggaactagatagacagagaaggttattaacactacaaagcaaccattcttctgtagcaacagttggtggcagcaagatcatagagtctaaatggctaacaaacaaagcaagtacaataattgattggttagagcatattttaaattctccaaaaggcgaattaaattatgatttttttgaagcattagagaacacttaccctaatatgattaagctaatagataacctagggaatgcagagattaaaaaattgatcaaagtaactggatacatgcttgtaagtaaaaaatgagaaatgatgaagatgataaaatagatgacaacttcataccattctaaagtaattatttgattatgcaattatatggtagttaattaaaaattaaaattaaaaatcaaaagttaaagtttaaaacctatcattaagtttattaaaaataagaaattataattgaatgtatacggtttttttgcc
>hMPV/Sendai/0517/2015
tacaaaaaaacatgggacaagtgaaaatgtctcttcaagggattcacctgagtgatctatcatacaagcatgctatattaaaagagtctcagtacacaataaagagagatgtaggcacaacaacagcagtgacaccctcatcattgcaacaagaaataacactgttgtgtggagaaattctatatgctaagcatactgattacaaatatgctgcagaaataggaatacaatatatcagcacagctctagggtcagagagagtacagcagattctaagaaactcaggcagtgaagttcaagtggttttaaccagaacatactctttggggaaagttaaaaacaataaaggagaagatttacagatgctagacatacatggagtagaaaaaagctgggtggaagagatagacaaagaagcaagaaaaacaatggcaactttacttaaagaatcatcaggcaatatcccacaaaatcagaggccttcagcaccagacacacctataatcttattatgtgtaggtgccttaatatttaccaaactagcatcaactatagaagtgggattagagaccacagtcagaagagctaaccgtgtgctaagtgatgcactcaaaagataccctagaatggacataccaaaaatcgctagatccttctatgacttatttgaacaaaaagtgtattacagaagtttgttcattgagtatggcaaagcattaggctcatcctctacaggcagcaaagcagaaagtttattcgttaatatattcatgcaagcttatggtgctggtcaaacaatgctgaggtggggagtcatcgccaggtcatctaacaatataatgttaggacatgtatctgtacaggctgagttaaaacaggtcacagaagtctatgatctagtgcgagaaatgggcccagaatctgggctcctacatttaaggcaaagcccaaaagctggactgttatccttagccaattgtcccaactttgcaagtgttgttctcggcaatgcctcaggcttaggcataataggtatgtatcgagggagagtgccaaacacagaactattttcagcagcagaaagctatgccaagagtttgaaagaaagtaataaaatcaacttttcttcattaggactcacagatgaagaaaaagaggctgcagaacactttctaaatgtgagtgacgacagtcaaaatgattatgagtaattaaaaaagtgggacaagtcaaaatgtcgttccctgaaggaaaagatattcttttcatgggtaatgaagcagcaaaattggcagaagctttccagaaatcattaagaaaacctagtcataaaagatctcaatctattataggagaaaaagtaagcactgtatctgaaacattggaattacctactatcagtagacctaccaaaccaaccatactgtcagagccgaagttagcatggacagacaaaggtggggcaatcagaactgaagtaaagcaaacaatcaaaattatggatcctattgaagaagaagaatctactgagaaaaaggtgctaccctctagtgacgggaaaactcctgcagaaaagaagttgaaaccatcaaccaacactaaaaagaaagtttcatttacaccgaatgaaccaggaaaatacacaaagttggagaaagatgctctagacttgctttcagacaatgaagaggaagatgcagaatcctcaatcttaaccttcgaagaaagagatacttcatcattaagcattgaggccagactagaatcgattgaggagaaattaagcatgatactagggctattaagaacactcaacattgccacagcaggacccacagcagcaagagataggatcagagatgcaatgattggcataagggaagaactaatagcagacataataaaagaagccaagggaaaagcagcagaaatgatggaagaggaaatgaaccaacggacaaaaataggaaatggtagtgtaaaattaactgaaaaggcaaaggagctcaacaaaattgttgaagatgaaagcacaagtggagaatctgaagaagaagaagaaccaaaagacatacaggaaaataatcaggaagatgacatttaccagttaattatgtagtttaataaaaataaacgatgggacaagtaaaaatggagtcctatctggtagacacctatcagggcatcccttacacagcagctgttcaagttgatctagtagaaaaagacctgttacctgcaagcctaacaatatggtttcctttgtttcaggccaatacaccaccagcagttctgcttgatcagctaaagactctgacagtaactactctgtatgctgcatcacaaagtggtccaatactaaaagtgaatgcatcagcccaaggtgcagcaatgtctgtacttcccaaaaggtttgaagtcaatgcgactgtagcacttgacgaatatagtaaattagaatttgacaaactcacagtctgtgaggtaaaaacagtttacttaacaactatgaaaccatatgggatggtatcaaaatttgtgagctcagccaaatcagttggcaaaaaaacacatgatctaattgcattatgtgattttatggatctagaaaagaacacaccagttacaataccagcatttatcaaatcagtttctatcaaagagagtgaatcagccactgttgaagctgcaataagcagtgaagcagaccaagctctaacacaagccaaaattgcaccctatgcggggctgatcatgattatgaccatgaacaatcccaaaggcatattcaagaagcttggagctgggacacaagttatagtggaactaggagcatatgtccaggctgaaagcataagtaaaatatgcaagacttggagccatcaagggacaagatatgtgctgaagtccagataacaaccaagcaacctgaccaagaactatcaactctgttctatagactaaaaagttgctgttttagttatataaaaatcaagttagagtaagaattaaatcaatcaagagtgggacaaataaaaatgtcttggaaagtggtgattatcttttcattgctaataacacctcaacacggtcttaaagagagctatttagaagaatcatgtagcactataactgagggatatctcagtgttctgaggacaggctggtataccaacgtttttacattagaggtgggtgatgtagaaaacctcacatgtgctgatggacctagcctaataaaaacagaattagatctgaccaaaagtgcactaagagagctcaaaacagtttctgctgaccagttggcaagagaggaacaaattgaaaatcccagacaatctagatttgttctaggagcaatagcactcggtgttgcaacagcagctgcagttacggcaggtgttgcaattgcaaaaaccatccggcttgagagtgaagtcacagcaattaagaatgccctcaaaaagaccaatgaagcagtgtctacattggggaatggggttcgagtgttagcgaccgcagtgagagaactgaaagattttgtgagcaagaatttaactcgtgcaatcaacaaaaacaagtgcgacatcgatgacctaaaaatggccgttagtttcagtcaattcaacagaaggtttctaaatgttgtgcggcaattttcagacaatgctggaataacaccagcaatatctttagacttaatgacagatgctgaactagccagagctgtttccaacatgccaacatctgcaggacaaataaaattgatgttggaaaaccgtgcaatggtgcggaggaaggggtttggaatcctgataggggtctacgggagctctgtaatttacatggtgcagctgccaatctttggcgttatagatacgccttgctggatagtgaaagcagccccttcatgctccgaaaaaaagggaaactatgcttgcctcttaagagaagaccaggggtggtattgtcagaatgcagggtcaactgcctactacccaaatgaaaaggactgtgaaacaaggggagatcatgtcttttgcgacacagcagcaggaattaatgttgctgagcaatcaaaggagtgcaacatcaacatatccactacaaattacccatgcaaagtcagcacaggaaggcatcctatcagtatggttgcactgtcccctcttggggctctggttgcttgttacaaaggagtaagctgttccattggcagcaatagagtagggatcattaagcagctgaacaaaggttgctcttatattaccaaccaagatgcagacacagtgacaatagacaacactgtatatcagctaagcaaagttgagggtgaacagcatgttataaaaggcagaccagtgtcaagcagctttgatccagtcaaatttcctgaagatcagttcaatgttgcacttgaccaagtttttgagaacattgaaaacagccaggccttggtagatcaatcaaacagaatcctaagcagtgcagagaaagggaacactggcttcatcattgtgataattctaattgctgtccttggctccagcatgatcctagtgagcatcttcattataatcaagaaaacaaagaaaccaacaggagcacctccagagctgagtggtgtcacaaacaacggcttcataccacacagttagttaattaaaaataaaaataaaacaaaatttgggacaaatcataatgtctcgcaaggctccatgcaaatatgaagtgcggggcaaatgcaatagaggaagtgagtgtaagtttaaccacaattactggagttggccagatagatacttattaataagatcaaattatctattaaatcagcttttgaggaacactgatagagctgatggcctatcaataatatcaggcgcaggcagagaagacagaacgcaagattttgttctaggttccaccaatgtggttcaaggttatattgatgataaccaaagcataacaaaggctgcagcctgctacagtctacacaacataatcaaacaactacaagaagttgaagttaggcaggctagagataataaactatctgacagcaagcatgtggcactccataacttaatcttatcttacatggagatgagcaaaactcccgcatctttaatcaacaatcttaaaagactgccgagagaaaaactgaaaaaattagcaaagctgataattgacttatcagcaggcgctgacaatgactcttcatatgccctgcaagacagtgaaagcactaatcaagtgcagtgagcatggtcctgttttcatcactatagaggttgatgacatgatatggactcaaaaagaattaaaagaagctttatccgatgggatagtgaagtctcataccaacatttacaattgttatttagaaaacatagaaattatatatgtcaaggcttacctaagttagtaaaaacacatcagattgggataaatgacaatgataacattagatgtcattaaaaatgatgggtcttcaaaaacatgcactcacctcaaaaaaataatcaaagaccactctggtaaagtgcttattgcacttaagttaatattagctttactaacatttttcacagtaacaatcactataaattatataaaagtagaaaacaatctgcaaatatgccagtcaaaaactgagtcagataaagaagactcaccatcaaataccacatctgtcacaaccaagaccactctagaccatgatataacacagtattttaaaagattgattcaaaggtatacagattctgtaataaacaaggacacatgctggaaaataagcagaaatcaatgcacaaatataacaacatataaatttttatgttttaaacctgaagactcaaaaatcaacagttgtgacagactgacagatttatgcagaaacaaatcaaaaccagcagttgaagcatatcacacagtagaatgccattgtatatacacaatcgaatggaagtgctatcattattcaatagataagactcaatcttgaatgttaagactagattaggatctgtctaagactattagttcaatagtttagttatttaaaaatattttgaaaacaggtaagtttctatgacactttacagcaataggtaataattaataacttaattacacttaaaacattatttaaaaccataactaattaatttataaagtaaaaacaaaaatatgggacaagtagttatggaggtgaaggtagggaacattcgagcaatagacatgctcaaagcaaaagttaaaaatcgtgtggcacgcagcaaatgctttaaaaatgcttctttaatcctcataggaataactgctatgagtatagccctcaatatctatctgatcataaactacacaatacaaaaaactgcatctgaatcagaacaccatactagctctccacccacagaatctaacaaagaaacctcaacaatccctatagacaacccagacatcaatccaaactcacagcttccaactcaacagtccacagaaagccccacactcaactccgcagcttcggcgagcccatcagaaacagagccaacatcaacatcagacacaacaaatcgtctgtcctctgtagacagatccacaacacaaccaagtgtaagcagaacaaaaacaaaatcgacagcccacagaagaaacatcccaagtacagtttccagaacacaattcccatcacgggcaacaacgaaggcggcccccagagccaccaccctccgcacgagcagcgcaacaacaaatcgtctgtcctctgtagacagatccacaacacaaccaagtgaaagcagaacaaagacaaaatcgacagcccacagaagaaacatcccaagcacagtttccagaacacaattcccatcacgggcaacaacgaaggcggcccccagagccaccaccctccgcacgagcagcgcaataaggagaccaactgcaacatcagtccagtccgacagcagcaccacagctcaaaaccatgaagaaacaggttcagtgaacccacaggcatccgcaagcacaatgcaaaaatagcacaccaacattgtaaaaacaaattagttaacaaaaaatatgaaacagctataaagtaaaacatgtaggtgctaacaatcaagaaatcaaaagacaactcataatccacctaaaacagcaacaacatcatgtcaactttgctcaaatctccctgagagaaactttcacccctatactgacaatatcacaatcatctcaagaaaataaactgggcaaaacagcaccaaagagacaaataacaatggatcctcttaatgaatccactgttaatgtctatctccctgattcgtaccttaaaggagtaatatctttcagtgaaactaatgcaattggttcatgtctcttaaaaagaccttacttaaaaaatgacaacactgcaaaagttgccatagagaatcctgttattgagcatgttagactcaaaaatgcagtcaattctaaaatgaaaatatcagattacaaggtagtagaaccagtaaacatgcaacatgaaataatgaagaatgtacacagttgtgaactcacactattgaaacagtttttaacaaggagtaaaaacattggcactctcaagttaaatatgatatgtgattggctgcaattaaagtctacatcagatgatacctcaatcttaggttttatagatgtagaatttatacctagttgggtaagcaactggtttagtaattggtacaatctcaacaagttaattttagaattcaggagagaggaagtaataagaactggttcaatcttgtgtagatcattgggtaagttagtttttattgtatcatcatatggatgtatcgtcaagagcaacaaaagcaaaagagtgagcttcttcacatacaatcaactgttaacatggaaagatgtgatgctaagtcgattcaatgcaaatttttgtatatgggtgagcaacagtctgaatgaaaatcaggaagggctagggttgagaagtaatctgcaaggtatgttaactaataaattatatgaaactgtagattatatgttaagtttatgttgcaatgaaggtttctcacttgtgaaagagttcgaaggttttattatgagtgaaatccttaggattactgaacatgctcaattcagtactagatttagaaatactttattaaatggtttaacagatcaattaacaaaattaaagaataaaaacaggctcagagttcatggtaccgtattagaaaataatgattatccaatgtatgaagttgtacttaaattattaggagatactctgagatgcatcaaattattaattaataaaaacttagagaatgctgcagaattatactatatattcagaatttttggtcacccaatggtagatgaaagagatgcaatggatgctgtaaaactaaataatgaaatcacaaaaatccttaggttggagagcttgactgaactaagaggggcattcatattaaggattatcaaaggatttgtggataacaataaaaggtggcccaaaattaaaaacctaaaagtgcttagcaaaagatggactatgtacttcaaagcaaaaagttaccccagtcaactcgaattaagtgaacaagactttctggagcttgctgcaatacaatttgaacaagagttttctgttcctgaaaaaaccaatctcgagatggtattaaatgataaagctatatcacctcctaaaagattaatatggtctgtgtatccaaagaattacttacctgagacgataaaaaaccgatatctagaagaagctttcaatgcaagtgatagccttaaaacaaggagagtgctagagtactatttgaaagataataaatttgatcaaagagaacttaaaagttatgtagttaaacaagaatatttaaatgataaagaacacattgtctcattaactggaaaagaaagagaattaagtgtaggtagaatgtttgctatgcaaccagggaaacagcgacaaatacaaatattagcagagaaattgttagctgataacattgtacctttcttcccagaaactttaacaaagtatggtgatctagatcttcagagaataatggaaatcaaatcggaactttcttctattaaaaccagaagaaatgatagttataataattacattgcaagagcatccatagtaactgatttaagcaagtttaaccaagcctttagatatgaaactacagcaatctgcgcagatgtagcagacgaattacatggaacacaaagcttattctgttggttacatcttatcgttcctatgactacaatgatatgtgcctatagacatgcaccaccagaaacaaaaggtgaatatgatatagataagatagaagagcaaagtggtttatatagatatcatatgggtggtattgaaggatggtgtcaaaaactctggacaatggaagctatatctttattggatgttgtatctgtaaagacacgatgtcaaatgacatctttattaaacggtgacaaccaatcaatagatgtaagtaaaccagtcaagttatctgaagatttagatgaagtgaaggcagattactgcttggcaataaaaatgctaaaagaaataagagatgcatacagaaatataggccataaacttaaagaaggggaaacatatatatcaagggatcttcagtttataagcaaggtgattcaatctgaaggggtaatgcatcctacccctataaaaaagatcctaagagtaggaccgtggataaatacaatattagatgacattaaaactagtgctgagtcaatagggagtctatgtcaagaattagaatttaggggagaaagcataatagttagtctgatattaagaaatttctggttgtataacttatacatgcatgaatcaaagcaacatcctctagcagggaagcagttatttaaacaactaaataaaacattaacatcagtgcagagattttttgaaatcaaaaaggaaaatgaagtagtagatctatggatgaacataccaatgcaatttggtggaggagacccagtagttttctatagatctttctatagaaggactcctgattttttaactgaggcaatcagccatgtggatattctgttaaaaatatcaactaacataaaaaatgaaacaaaaataagttttttcaaagccttactatcaatagagaaaaatgagcgtgctacactgacaacactaatgagagatcctcaggctgttggatcagaacgacaggcaaaagtaacaagtgatatcaatagaacagcagtcaccagtatcttaagtctttccccaaatcaacttttcagtgatagtgctatacattacagcagaaatgaagaagaggtaggaatcattgcagaaaacataacacccgtttatcctcatgggctaagagttttatatgaatcattaccctttcacaaagctgaaaaagttgtaaacatgatatcagggacaaaatctataactaacttattacagagaacatctgctattaatggtgaagatattgacagggctgtatctatgatgttggagaatctaggattattatctagaatattgtcagtagttgttgatagtatagaaattccaaccaaatctaatggtaggctgatatgttgtcaaatttctaggactttaagagagacatcatggaataatatggaaatagttggagtaacatctcctagcatcactacatgcatggatgtcatatatgcaactagttctcatttgaaggggataattattgagaagttcagcactgacagaactacaagaggtcaaagaggtccaaaaagcccttgggtagggtcgagtactcaagagaaaaaattagtacctgtttataacagacaaattctctcaaaacaacaaagagaacagctagaagcaattggaaaaatgagatgggtgtataaagggacaccaggcttgcggcgattactcaacaagatctgtcttgggagtttaggcattagttacaagtgtgtaaaacctttattacctagatttatgagtgtaaatttcttacatagattatctgtcagtagtagacctatggaattcccagcatcagttccagcttatagaacaacaaattaccattttgacactagtcccattaatcaagcactaagtgagagatttgggaatgaagatattaacttggtcttccaaaatgcaatcagctgtggaattagtataatgagtgtagtagaacaattaacaggtaggagcccaaaacagttagttttaataccccaactagaggaaatagacattatgccaccaccagtgtttcaagggaaattcaattataaactagtagataagataacttctgatcaacatatcttcagtccggacaaaatagatatgttaacattagggaaaatgctcatgcccactataaagggtcagaaaacagatcagttcttaaataagagagagaattatttccatggaaataatcttattgagtctttatcagcagcattggcatgccattggtgtgggatattaacagaacaatgcatagaaaataatattttcaagaaagactggggtgacgggtttatatcagatcatgcttttatggacttcaaaatattcttatgtgtctttaaaactaaacttttatgtagttggggatcccaagggaaaaacattaaagatgaagatataatagatgaatcaatagataaattgttaaggattgacaatactttttggagaatgttcagcaaggttatgtttgaaccaaaagttaagaagaggataatgttatatgatgtaaaattcctatcactagtaggttacatagggtttaagaactggttcatagagcagttgaggtcagctgagttgcatgaaataccttggattgtcaatgcagaaggtgacttggttgagatcaagtcaattaaaatctatttgcagctgatagaacaaagcttatttttgagaataactgttctgaactatacagatatggcacatgctctcacacgattaatcagaaagaagttgatgtgtgataatgcactgttaaccccaatttcatctccaattgttaacttaactcaagttattgatccaacaacacaattagattacttccccaagataacattcgaaaggctaaaaaattatgacacaagttcaaattatgctaaagggaagctaacaagaaattacatgatactgttgccatggcagcatgttaatagatataactttgtctttagttctactggatgtaaagttagtctgaaaacatgtattggaaaacttatgaaagacttaaatcctaaagttttgtactttattggggaaggagcaggaaattggatggccagaacagcatgtgaatatcctgatatcaagtttgtatatagaagtctgaaagatgaccttgatcatcattaccctttagaataccagagagtgataggtgaattaagcagaatcatagatagtggtgaagggctttcaatggaaacaacagacgcaactcaaaaaactcattgggatttgatacacagggtaagcaaagatgctttattaataactttatgtgatgcagaatttaaggacagagatgatttttttaagatggtaattctatggagaaaacatgtattatcatgcagaatttgcactacttatggaacagacctctatttattcgcaaagtatcatgctaaagactgcaatgtaaaattacccttttttgtgagatcagttgctacttttattatgcagggtagtaagctgtcaggctcagaatgctacatactcttaacactaggccatcacaacagtttaccttgtcatggagaaatacaaaattctaagatgaaaatagcagtgtgtaatgatttttatgctgcaaagaaactcgacaataaatcaattgaagctaattgtaaatcacttctgtcagggctaaggatacctataaataagaaggaactagatagacagagaaggttattaacactacaaagcaaccattcttctgtagcaacagttggtggcagcaagatcatagagtctaaatggctaacaaacaaagcaagtacaataattgattggttagagcatattttaaattctccaaaaggcgaattaaattatgatttttttgaagcattagaaaacacttaccctaatatgattaagctaatagataacctagggaatgcagagattaaaaaattgatcaaagtaactggatacatgcttgtaagtaaaaaatgagaaatgatgaagatgataaaatagatgacaacttcataccattctaaagtaattatttgattatgcaattatatggtagttaattaaaaattaaaattaaaaatcaaaagttaaagtttaaaacctatcattaagtttattaaaaataaga
>hMPV/Sendai/0434/2015
gggacaagtgaaaatgtctcttcaggggattcacctgagtgatctatcatacaagcatgctatattaaaagagtctcagtacacaataaagagagatgtaggcacaacaacagcagtgacaccctcatcattgcaacaagaaataacactgttgtgtggagaaattctatatgctaagcatactgattacaaatatgctgcagaaataggaatacaatatatcagcacagctctagggtcagagagagtacagcagattctaagaaactcaggcagtgaagttcaagcggttttaaccagaacatactctttggggaaagttaaaaacaataaaggagaagatttacagatgctagacatacatggagtagaaaaaagctgggtggaagagatagacaaagaagcaagaaaaacaatggcaactttacttaaagaatcatcaggcaatatcccacaaaatcagaggccttcagcaccagacacacctataatcttattatgtgtaggtgccttaatatttaccaaactagcatcaactatagaagtgggattagagaccacagtcagaagagctaaccgtgtgctaagtgatgcactcaaaagataccctagaacggacataccaaaaatcgctagatccttctatgacttatttgaacaaaaagtgtattacagaagtttgttcattgagtatggcaaagcattaggctcatcctctacaggcagcaaagcagaaagtttattcgttaatatattcatgcaagcttatggtgctggtcaaacaatgctgaggtggggagtcatcgccaggtcatctaacaatataatgttaggacatgtatctgtacaggctgagttaaaacaggtcacagaagtctatgatctagtgcgagaaatgggcccagaatctgggctcctacatttaaggcaaagcccaaaagctggactgttatccttagccaattgtcccaactttgcaagtgttgttctcggcaatgcctcaggcttaggcataataggtatgtatcgagggagagtgccaaacacagaactattttcagcagcagaaagctatgccaagagtttgaaagaaagtaataaaatcaacttttcttcattaggactcacagatgaagaaaaagaggctgcagaacactttctaaatgtgagtgatgacagtcaaaatgattatgagtaattaaaaaagtgggacaagtcaaaatgtcgttccctgaaggaaaagatattcttttcatgggtaatgaagcagcaaaattggcagaagctttccagaaatcattaagaaaacctagtcataaaagatctcaatctattataggagaaaaagtgagcactgtatctgaaacattggaattacctactatcagtagacctaccaaaccaaccatattgtcagagccgaagttagcatggacagacaaaggtggggcaatcagaactgaagtaaagcaaacaatcaaaattatggatcctattgaagaagaagaatctactgagaaaaaggtgctaccctctagtgacgggaaaactcctgcagaaaagaagttgaaaccatcaaccaacactaaaaagaaagtttcatttacacagaatgaaccaggaaaatacacaaagttggagaaagatgctctagacttgctttcagacaatgaagaggaagatgcagaatcctcaatcttaaccttcgaagaaagagatacttcatcattaagcattgaggccagactagaatcgattgaggagaaattaagcatgatactagggctattaagaacactcaacattgccacagcaggacccacagcagcaagagatgggatcagagatgcaatgattggcataagggaagaactaatagcagacataataaaagaagccaagggaaaagcagcagaaatgatggaagaggaaatgaaccaacggacaaaaataggaaatggtagtgtaaaattaactgaaaaggcaaaggagctcaacaaaattgttgaagatgaaagcacaagtggagaatctgaagaagaagaagaaccaaaagacacacaggagaataatcaggaagatgacatttaccagttaattatgtagtttaataaaaataaacgatgggacaagtaaaaatggagtcctatctggtagacacctatcagggcatcccttacacagcagctgttcaagttgatctagtagaaaaagacctgttacctgcaagcctaacaatatggtttcctttgtttcaggccaatacaccaccagcagttctgcttgatcagctaaagactctgacaataactactctgtatgctgcatcacaaagtggtccaatactaaaagtgaatgcatcagcccaaggtgcagcaatgtctgtacttcccaaaaggtttgaagtcaatgcgactgtagcacttgacgaatatagtaaattagaatttgacaaactcacagtctgtgaggtaaaaacagtttacttaacaactatgaaaccatatgggatggtatcaaaatttgtgagctcagccaaatcagttggcaaaaaaacacatgatctaattgcattatgtgattttatggatctagaaaagaacacaccagttacaataccagcatttatcaaatcagtttctatcaaagagagtgaatcagccactgttgaagctgcaataagcagtgaagcagaccaagctctaacacaagccaaaattgcaccctatgcggggctgatcatgattatgaccatgaacaatcccaaaggcatattcaagaagcttggagctgggacacaagttatagtggaactaggagcatatgtccaggctgaaagcataagtaaaatatgcaagacttggagccatcaagggacaagatatgtgctgaagtccagataacaaccaagcaacctgaccaagaactatcaactttattctatagactaaaaagttgctgttttagttatataaaaatcaagttagagtaagaattaaatcaatcaagagtgggacaaataaaaatgtcttggaaagtggtgattattttttcattgctaataacacctcaacacggtcttaaagagagctacttagaagaatcatgtagcactataactgagggatatctcagtgttctgaggacaggttggtataccaacgtttttacattagaggtgggtgatgtagaaaacctcacatgtgctgatggacctagcctaataaaaacagaattagatctgaccaaaagtgcactaagagagctcaaaacagtttctgctgaccagttggcaagagaggaacaaattgaaaatcccagacaatctagatttgttctaggagcaatagcactcggtgttgcaacagcagctgcagttacggcaggtgttgcaattgcaaaaaccatccggcttgagagtgaagttacagcaattaagaatgcccttaaaaagaccaatgaagcagtgtctacattggggaatggggttcgagtgttagcgaccgcagtgagagaactgaaagattttgtgagcaagaatttaactcgtgcaatcaacaaaaacaagtgcgacattgatgacctaaaaatggccgttagtttcagtcaattcaacagaaggtttctaaatgttgtgcggcaattttcagacaatgctggaataacaccagcaatatctttagacttaatgacagatgctgaactagccagagctgtttccaacatgccgacatctgcaggacaaataaaattgatgttggaaaaccgtgcaatggtgcggaggaaggggtttggaatcctgataggggtctacgggagctccgtaatttacatggtgcagctgccaatctttggcgttatagatacgccttgctggatagtgaaagcagccccttcttgctccgaaaaaaagggaaactatgcttgcctcctaagagaagaccaggggtggtattgtcagaatgcagggtcaactgtctactacccaaatgagaaggactgtgaaacaaggggagatcatgttttttgtgacacagcagcaggaattaatgttgctgagcaatcaaaggagtgcaacatcaacatatccactacaaattacccatgcaaagtcagcacaggaagacatcctatcagtatggttgcactgtcccctcttggggctctggttgcttgttacaaaggagtaagctgttccattggcagcaatagagtagggatcatcaagcagctgaacaaaggttgctcttatattaccaaccaagatgcagacacagtgacaatagacaacactgtatatcagctaagcaaagttgagggtgaacagcatgttataaaaggcagaccagtgtcaagcagctttgatccagtcaaatttcctgaagatcagttcaatgttgcacttgaccaagtttttgagaacattgaaaacagccaggccttggtagatcaatcaaacagaatcctaagcagtgcagagaaagggaacactggcttcatcattgtgataattctaattgctgtccttggctccagcatgatcctagtgagcatcttcattataatcaagaaaacaaagaaaccaacaggagcacctccagagctgagtggtgtcacaaacaacggcttcataccacacagttagttaattaaaaatacaacaaaatttgggacaaatcataatgtctcgcaaggctccatgcaaatatgaagtgcggggtaaatgcaatagaggaagtgagtgtaagtttaaccacaattactggagttggccagatagatacttattaataagatcaaattatctattaaatcagcttttgaggaacactgatagagctgatggcctatcaataatatcaggcgcaggcagagaagacagaacgcaagattttgttctaggttccaccaatgtggttcaaggttatattgatgataaccaaagcataacaaaggctgcagcctgctacagtctacacaacataatcaaacaactacaagaagttgaagttaggcaggctagagataacaaactatctgacagcaagcatgtggcactccataacttaatcttatcttacatggagatgagcaaaactcccgcatctttaatcaacaatcttaaaagactgccgagagaaaaactgaaaaaattagcaaagctgataattgacttatcagcaggcgctgacaatgactcttcatatgccctgcaagacagtgaaagcactaatcaagtgcagtgagcatggtcctgttttcatcactatagaggttgatgacatgatatggactcaaaaagaattaaaagaagctttatccgatgggatagtgaagtctcataccaacatttacaattgttatttagaaaacatagaaattatatatgtcaaggcttacctaagttagtaaaaacacatcagattgggataaatgacaatgataacattagatgtcattaaaaatgatgggtcttcaaaaacatgcactcacctcaaaaaaataatcaaagaccactctggcaaagtgcttattgcacttaagttaatattagctttactaacatttttcacagtaacaatcactataaattatataaaagtagaaaacaatctgcaaatatgccagtcaaaaactgagtcagataaagaagactcaccatcaaataccacatctgtcacaaccaagaccactctagaccatgatataacacagtattttaaaagattgattcaaaggtatacagattctgcaataaacaaggacacatgctggaaaataagcagaaatcaatgcacaaatataacaacatataaatttttatgctttaaacctgaagactcaaaaatcaacagttgtgacagactgacagatttatgcagaaacaaatcaaaaccagcagttgaagcatatcacacagtagaatgccattgtatatacacaatcgaatggaagtgctatcattattcaatagataagactcaatcttgaatgttaagactagattaggatctgtctaagactattagttcaatagtttagttatttaaaaatattttgaaaacaggtaagtttctatgacactttacagcaataggtaataattaataacttaattacacttaaaacattatttaaaaccataactaattaatttataaagtaaaaacaaaaatatgggacaagtagttatggaggtgaaggtagagaacattcgagcaatagacatgctcaaagcaagagttaaaaatcgtgtggcacgcagcaaatgctttaaaaatgcttctttaatcctcataggaataactgctatgagtatagccctcaatatctatctgatcataaactacacaatacaaaaaactgcatctgaatcagaacaccatactagctctccacccacagaatccaacaaagaaacttcaacaatccctatagacaacccagacatcaatccaaactcacagcttccaactcaacagtccacagaaagccccacactcaactccgcagcctcggtgagcccatcagaaacagagccaacatcaacatcagacacaacaaatcgtctgtcctctgtagacagatccacaacacaaccaagtgaaagcagaacaaagacaaaatcgacagcccacagaagaaacatcccaagtacagtttccagaacacaattcccatcacgggcaacaacgaaagcggcccccagagccaccaccctccgcacgagcagcgcaacaacaaatcgtctgtcctctgtagacagatccacaacacaaccaagtgaaagcagaacaaagacaaaatcgacagcccacagaagaaacatcccaagtacagcctccagaacacaactcccatcacgggcaacaacgaaggcggccctcagagccaccaccctccgcacgagcagcgcaacaaggagaccaactgcaacatcagtccagtccgacagcagcaccacagctcaaaaccatgaagaaacaggctcagtgaacccacaggcatctgcaagcacaatgcagaaatagcacaccaacattgtaaaaacaaattagttaacaaaaaatatgaaacagctataaagtaaaacatgtaggtgctaacaatcaagaaatcaaaagacaactcataatccacctaaaacagcaacaacatcatgtcaactttgctcaaatctccctgagagaaactttcacccctatactgacaatatcacaatcatctcaagaaaacaaactgggcaaaacagcaccaaagagacaaataacaatggatcctcttaatgaatccgctgttaatgtctatctccctgattcgtaccttaaaggagtaatatctttcagtgaaactaatgcaattggttcatgtctcttaaaaagaccttacttaaaaaatgacaacactgcaaaagttgccatagagaatcctgttattgagcatgttagactcaaaaatgcagtcaattctaaaatgaaaatatcagattacaaggtagtagaaccagtaaacatgcaacatgaaataatgaagaatgtacacagttgtgaactcacactattgaaacagtttttaacaaggagtaaaaacattggcactctcaagttaaatatgatatgtgattggctgcaattaaagtctacatcagatgatacctcaatcttaggttttatagatgtagaatttatacctagttgggtaagcaactggtttagtaattggtacaatctcaacaagttaattttagagttcaggagagaggaagtaataagaactggttcaatcttgtgtagatcattgggtaagttagtttttattgtatcatcatatggatgtatcgtcaagagcaacaaaagcaaaagagtgagcttcttcacatacaatcaactgttaacatggaaagatgtgatgctaagtcgattcaatgcaaatttttgtatatgggtgagcaacagtctgaatgaaaatcaggaagggctagggttgagaagtaatctgcaaggtatgttaactaataaattatatgaaactgtagattatatgttaagtttatgttgcaatgaaggtttctcacttgtgaaagagttcgaaggttttattatgagtgaaatccttaggattactgaacatgctcaattcagtactagatttagaaatactttattaaatggattaacagatcaattaacaaaattaaaaaataaaaacaggctcagggttcatggtaccgtattagaaaataatgattatccaatgtatgaagttgtacttaaattattaggagatactctgagatgcatcaaattattaatcaataaaaacttagagaatgctgcagaattatactatatattcagaatttttggtcacccaatggtagatgaaagagatgcaatggatgctgtaaaactaaataatgaaatcacaaaaatccttaggttggagagcttgactgaactaagaggggcattcatattaaggattatcaaaggatttgtggataacaataaaaggtggcccaaaattaaaaacctaaaagtgcttagcaaaagatggactatgtacttcaaagcaaaaagttaccccagtcaactcgaattaagtgaacaagactttctggagcttgctgcaatacaatttgaacaagagttttctgttcctgaaaaaaccaatcttgagatggtattaaatgataaagctatatcacctcctaaaagattaatatggtcagtgtatccaaagaattacttacctgagacgataaaaaaccgatatctagaagaagctttcaatgcaagtgatagccttaaaacaaggagagtgctagagtactatttgaaagataataagtttgatcaaagagaacttaaaagttatgtagttagacaagaatatttaaatgataaagaacacattgtctcattaactggaaaagaaagagaattaagtgtaggtagaatgtttgctatgcaaccagggaaacagcgacaaatacaaatattagcagagaaattgttagctgataacattgtacctttcttcccagaaactttaacaaagtatggtgatctagatcttcagagaataatggaaatcaaatcggaactttcttctattaaaaccagaagaaatgatagttataataattacattgcaagagcatccatagtaactgatttaagcaagttcaaccaagcctttagatatgaaactacagcaatctgcgcagatgtagcagacgaattacatgggacacaaagcttattctgttggttacatcttatcgttcctatgactacaatgatatgtgcctatagacatgcaccaccagaaacaaaaggtgaatatgatatagataagatagaagagcaaagtggtttatatagatatcatatgggtggtattgaaggatggtgtcaaaaactctggacaatggaagctatatctttattggatgttgtatctgtaaagacacgatgtcaaatgacatctttattaaacggtgacaaccaatcaatagatgtgagtaaaccagtcaagttatctgaagatttagatgaagtgaaggcagattaccgcttggcaataaaaatgctaaaagaaataagagatgcatacagaaatataggccataaacttaaagaaggggaaacatatatatcaagggatcttcagtttataagcaaggtgattcaatctgaaggggtaatgcatcctacccctataaaaaagatcctaagagtaggaccgtggataaatacaatattagatgacattaaaactagtgctgagtcaatagggagtctatgtcaagaattagaatttaggggagaaagcataatagttagtctgatattaagaaatttctggctgtataacttatacatgcatgaatcaaagcaacatcctctagcagggaagcagttatttaaacaactaaataaaacattaacatcagtgcagagattttttgaaatcaaaaaggaaaatgaagtagtagatctatggatgaacataccaatgcaatttggtggaggagatccagtagttttctatagatctttctatagaaggactcctgattttttaactgaggcaatcagccatgtggatattctgttaaaaatatcaactaacataaaaaatgaaacaaaaataagttttttcaaagccttactatcaatagagaaaaatgaacgtgctacactgacaacactaatgagagatcctcaggctgttggatcagaacgacaagcaaaagtaacaagtgatatcaatagaacagcagtcaccagtatcttaagtctttccccaaatcaacttttcagtgatagtgctatacattacagcagaaatgaagaagaagtaggaatcattgcagaaaacataacacccgtttatcctcatgggctaagagttttatatgaatcattaccctttcacaaagctgaaaaagttgtaaacatgatatcagggacaaaatctataactaacttattacagagaacatctgctattaatggtgaagatattgacagggctgtatctatgatgttggagaatctaggattattatctagaatattgtcagtagttgttgatagtatagaaattccaaccaaatctaatggtagactgatatgttgtcaaatttctaggactttaagagagacatcatggaataatatggaaatagttggagtaacatctcctagcatcactacatgcatggatgtcatatatgcaactagttctcatttgaaggggataattattgagaagttcagcactgacagaactacaagaggtcaaagaggtccaaaaagcccttgggtagggtcgagtactcaagagaaaaaattagtacctgtttataacagacaaattctctcaaaacaacaaagagaacagctagaagcaattggaaaaataagatgggtgtataaagggacaccaggcttgcggcgattactaaacaagatctgtcttgggagtttaggcattagttacaagtgtgtaaaacctttattacctagatttatgagtgtaaatttcttacatagattatctgttagtagtagacctatggaattcccagcatcagttccagcttatagaacaacaaattaccattttgacactagtcccattactcaagcactaagtgagagatttgggaatgaagatattaacttggtcttccaaaatgcaatcagctgtggaattagcataatgagtgtagtagaacaattaacaggtaggagcccaaaacagttagttttaataccccaactagaggaaatagacattatgccaccaccagtatttcaagggaaattcaattataaactagtagataagataacttctgatcaacatatcttcagtccggacaaaatagatatgttaacattagggaaaatgctcatgcccactataaagggtcagaaaacagatcagttcttaaataagagagagaattatttccatggaaataatcttattgagtctttatcagcagcattggcatgccattggtgtgggatattaacagaacaatgcatagaaaataatattttcaagaaagactggggtgacgggtttatatcagatcatgcttttatggacttcaaaatattcttatgtgtctttaaaactaaacttttatgtagttggggatcccaagggaaaaacattaaagatgaagatataatagatgaatcaatagataaattgttaaggattgacaatactttttggagaatgttcagcaaggttatgtttgaaccaaaagttaagaaaaggataatgttatatgatgtaaaattcctatcactagtaggttacatagggttcaagaactggtttatagagcagttgaggtcagctgagttgcatgaaataccttggattgtcaatgcagaaggtgacttggttgagatcaagtcaattaagatctatttgcagctgatagaacaaagcttatttttgagaataactgttctgaactatacagatatggcacatgctctcacacgattaatcagaaagaagttgatgtgtgataatgcactgttaaccccaatttcatctccaattgttaacttaactcaagtcattgatccaacaacacaattagattacttccccaagataacattcgaaaggctaaaaaattatgacacaagttcaaattatgctaaagggaagctaacaagaaattacatgatactgttgccatggcagcatgttaatagatataactttgtctttagttctactggatgtaaagttagtctgaaaacatgtattggaaaacttatgaaagacttaaatcctaaagttttgtactttattggggaaggagcaggaaattggatggccaggacagcatgtgaatatcctgatatcaagtttgtatatagaagcctgaaagatgaccttgatcatcattaccctttagaataccagagagtgataggtgaattaagcagaatcatagatagtggtgaagggctttcaatggaaacaacagacgcaactcaaaaaactcattgggatttgatacacagggtaagcaaagatgctttattaataactttatgtgatgcggaatttaaggacagagatgatttttttaagatggtaattctatggagaaaacatgtattatcatgcagaatttgcactacttatgggacagacctctatttattcgcaaagtatcatgctaaagactgcaatgtaaaattacccttttttgtgagatcagttgctacttttattatgcagggtagtaagctgtcaggctcagaatgctacatactcttaacactaggccatcacaacagtttaccttgtcatggagaaatacaaaattctaagatgaaaatagcagtgtgtaatgatttttatgctgcaaagaaactcgacaatagatcgattgaagctaattgtaaatcacttctgtcagggctaaggatacctataaataagaaagaactagatagacagagaaggttattaacactacaaagcaaccattcttctgtagcaacagttggtggcagcaagatcatagagtctaagtggctaacaaacaaagcaagtacaataattgattggttagagcatattttaaattctccaaaaggcgaattaaattatgatttttttgaagcattagagaacacttaccctaatatgattaagctaatagataacctagggaatgcagagattaaaaaattgatcaaagtaactggatacatgcttgtaagtaaaaaatgagaaatgatgaagatgataaaatagatgacaacttcataccattctaaagtaattatttgattatacaattatatggtagttaattaaaattaaaattaaaaatcaaaagttaaagtttaaaacctatcattaagtttattaaaaataagaaattataattgaatgtataa
>hMPV/Sendai/0256/2015
acgcgaaaaaacgcgtataaattaattacaaaaacatgggacaagtgaaaatgtctcttcaggggattcacctgagtgatttatcatacaagcatgctatattaaaagagtctcagtacacaataaagagagatgtaggcacaacaacagcagtgacaccctcatcattgcaacaagaaataacactgttgtgtggagaaattctatatgctaagcatactgattacaaatatgctgcagaaataggaatacaatatatcagcacagctctagggtcagagagagtacagcagattctaagaaactcaggcagtgaagttcaagcggttttaaccagaacatactctttggggaaagttaaaaacaataaaggagaagatttacagatgctagacatacatggagtagaaaaaagctgggtggaagagatagacaaagaagcaagaaaaacaatggcaactttacttaaagaatcatcaggcaatatcccacaaaatcagaggccttcagcaccagacacacctataatcttattatgtgtaggtgccttaatatttaccaaactagcatcaactatagaagtgggattagagaccacagtcagaagagctaaccgtgtgctaagtgatgcactcaaaagataccctagaatggacataccaaaaatcgctagatccttctatgacttatttgaacaaaaagtgtattacagaagtttgttcattgagtatggcaaagcattaggctcatcctctacaggcagcaaagcagaaagtttattcgttaatatattcatgcaagcttatggtgctggtcaaacaatgctgaggtggggagtcatcgccaggtcatctaacaatataatgttaggacatgtatctgtacaggctgagttaaaacaggtcacagaagtctatgatctagtgcgagaaatgggcccagaatctgggctcctacatttaaggcaaagcccaaaagctggactgttatccttagccaattgtcccaactttgcaagtgttgttctcggcaatgcctcaggcttaggcataataggtatgtatcgagggagagtgccaaacacagaactattttcagcagcagaaagctatgccaagagtttgaaagaaagtaataaaatcaacttttcttcattaggactcacagatgaagaaaaagaggctgcagaacactttctaaatatgagtgatgacagtcaaaatgattatgagtaattaaaaaagtgggacaagtcaaaatgtcgttccctgaaggaaaagatattcttttcatgggtaatgaagcagcaaaattggcagaagctttccagaaatcattaagaaaacctagtcataaaagatctcaatctattataggagaaaaagtgagcactgtatctgaaacattggaattacctactatcagtagacctaccaaaccaaccatattgtcagagccgaagttagcatggacagacaaaggtggggcaatcagaactgaagtaaagcaaacaatcaaaattatggatcctattgaagaagaagaatctactgagaaaaaggtgctaccctctagtgacgggaaaactcctgcagaaaagaagttgaaaccatcaaccaacactaaaaagaaagtttcatttacacagaatgaaccaggaaaatacacaaagttggagaaagatgctctagacttgctttcagacaatgaagaggaagatgcagaatcctcaatcttaaccttcgaagaaagagatacttcatcattaagcattgaggccagactagaatcgattgaggagaaattaagcatgatactagggctattaagaacactcaacattgccacagcaggacccacagcagcaagagatgggatcagagatgcaatgattggcataagggaagaactaatagcagacataataaaagaagccaagggaaaagcagcagaaatgatggaagaggaaatgaaccaacggacaaaaataggaaatggtagtgtaaaattaactgaaaaggcaaaggagctcaacaaaattgttgaagatgaaagcacaagtggagaatctgaagaagaagaagaaccaaaagacatacaggaaaataatcaggaagatgacatttaccagttaattatgtagtttaataaaaataaacgatgggacaagtaaaaatggagtcctatctggtagacacctatcagggcatcccttacacagcagctgttcaagttgatctagtagaaaaagacctgttacctgcaagcctaacaatatggtttcctttgtttcaggccaatacaccaccagcagttctgcttgatcagctaaagactctgacaataactactctgtatgctgcatcacaaagtggtccaatactaaaagtgaatgcatcagcccaaggtgcagcaatgtctgtacttcccaaaaggtttgaagtcaatgcgactgtagcacttgacgaatatagtaaattagaatttgacaaactcacagtctgtgaggtaaaaacagtttacttaacaactatgaaaccatatgggatggtatcaaaatttgtgagctcagccaaatcagttggcaaaaaaacacatgatctaattgcattatgtgattttatggatctagaaaagaacacaccagttacaataccagcatttatcaaatcagtttctatcaaagagagtgaatcagccactgttgaagctgcaataagcagtgaagcagaccaagctctaacacaagccaaaattgcaccctatgcggggctgatcatgattatgaccatgaacaatcccaaaggcatattcaagaagcttggagctgggacacaagttatagtggaactaggagcatatgtccaggctgaaagcataagtaaaatatgcaagacttggagccatcaagggacaagatatgtgctgaagtccagataacaaccaagcaacctgaccaagaactatcaactctattctatagactaaaaagttgctgttttagttatataaaaatcaagttagagtaagaattaaatcaatcaagagtgggacaaataaaaatgtcttggaaagtggtgattattttttcattgctaataacacctcaacacggtcttaaagagagctacttagaagaatcatgtagcactataactgagggatatctcagtgttctgaggacaggttggtataccaacgtttttacattagaggtgggtgatgtagaaaacctcacatgtgctgatggacctagcctaataaaaacagaattagatctgaccaaaagtgcactaagagagctcaaaacagtttctgctgaccagttggcaagagaggaacaaattgaaaatcccagacaatctagatttgttctaggagcaatagcactcggtgttgcaacagcagctgcagttacggcaggtgttgcaattgcaaaaaccatccggcttgagagtgaagttacagcaattaagaatgcccttaaaaagaccaatgaagcagtgtctacattggggaatggggttcgagtgttagcgaccgcagtgagagaactgaaagattttgtgagcaagaatttaactcgtgcaatcaacaaaaacaagtgcgacattgatgacctaaaaatggccgttagtttcagtcaattcaacagaaggtttctaaatgttgtgcggcaattttcagacaatgctggaataacaccagcaatatctttagacttaatgacagatgctgaactagccagagctgtttccaacatgccgacatctgcaggacaaataaaattgatgttggaaaaccgtgcaatggtgcggaggaaggggtttggaatcctgataggggtctacgggagctccgtaatttacatggtgcagctgccaatctttggcgttatagatacgccttgctggatagtgaaagcagccccttcttgctccgaaaaaaagggaaactatgcttgcctcctaagagaagaccaggggtggtattgtcagaatgcagggtcaactgtctactacccaaatgagaaggactgtgaaacaaggggagatcatgtcttttgcgacacagcagcaggaattaatgttgctgagcaatcaaaggagtgcaacatcaacatatccactacaaattacccatgcaaagtcagcacaggaagacatcctatcagtatggttgcactgtcccctcttggggctctggttgcttgttacaaaggagtaagctgttccattggcagcaatagagtagggatcatcaagcagctgaacaaaggttgctcttatattaccaaccaagatgcagacacagtgacaatagacaacactgtatatcagctaagcaaagttgagggtgaacagcatgttataaaaggcagaccagtgtcaagcagctttgatccagtcaaatttcctgaagatcagttcaatgttgcacttgaccaagtttttgagaacattgaaaacagccaggccttggtagatcaatcaaacagaatcctaagcagtgcagagaaagggaacactggcttcatcattgtgatgattctaattgctgtccttggctccagcatgatcctagtgagcatcttcattataatcaagaaaacaaagaaaccaacaggagcacctccagagctgagtggtgtcacaaacaacggcttcataccacacagttagttaattaaaaataaaacaaaatttgggacaaatcataatgtctcgcaaggctccatgcaaatatgaagtgcggggcaaatgcaatagaggaagtgagtgtaagtttaaccacaattactggagttggccagatagatacttattaataagatcaaattatctattaaatcagcttttgaggaacactgatagagctgatggcctatcaataatatcaggcgcaggcagagaagacagaacgcaagactttgttctaggttccaccaatgtggttcaaggttatattgatgataaccaaagcataacaaaggctgcagcctgctacagtctacacaacataatcaaacaactacaagaagttgaagttaggcaggctagagataacaaactatctgatagcaagcatgtggcactccataacttaatcttatcttacatggagatgagcaaaactcccgcatctttaatcaacaatcttaaaagactgccgagagaaaaactaaaaaaattagcaaagctgataattgacttatcagcaggcgctgacaatgactcttcatatgccctgcaagacagtgaaagcactaatcaagtgcagtgagcatggtcctgttttcatcactatagaggttgatgacatgatatggactcaaaaagaattaaaagaagctttatccgatgggatagtgaagtctcataccaacatttacaattgttatttagaaaacatagaaattatatatgtcaaggcttacctaagttagtaaaaacacatcagattgggataaatgacaatgataacattagatgtcattaaaaatgatgggtcttcaaaaacatgcactcacctcaaaaaaataatcaaagaccactctggtaaagtgcttgttgcacttaagttaatattagctttactaacatttttcacagtaacaatcactataaattatataaaagtagaaaacaatctgcaaatatgccagtcaaaaactgagtcagataaagaagactcaccatcaaataccacatctgtcacaaccaagaccactctagaccatgatataacacagtattttaaaagattgattcaaaggtatacagattctgcaataaacaaggacacatgctggaaaataagcagaaatcaatgcacaaatataacaacatataaatttttatgctttaaacctgaagactcaaaaatcaacagttgtgacagactgacagatttatgcagaaacaaatcaaaaccagcagttgaagcatatcacacagtagaatgccattgtatatacacaatcgaatggaagtgctatcattattcaatagataagacttaatcttgaatgttaagactagattaggatctgtctaagactattagttcaatagtttagttatttaaaaaatattttgaaaacaggtaagtttctatgacactttacagcaataggtaataattaataacttaattacacttaaaacattatttaaaaccataactaattaatttataaagtaaaaacaaaaatatgggacaagtagttatggaggtgaaggtagagaacattcgagcaatagacatgctcaaagcaagagttaaaaatcgtgtggcacgcagcaaatgctttaaaaatgcttctttaatcctcataggaataactgctatgagtatagccctcaatatctatctgatcataaactacacaatacaaaaaactgcatctgaatcagaacaccatactagctctccacccacagaatccaacaaagaaacttcaacaatccctatagacaacccagacatcaatccaaactcacagcttccaactcaacagtccacagaaagccccacactcaactccgcagcctcggtgagcccatcagaaacagagccaacatcaacatcagacacaacaaatcgtctgtcctctgtagacagatccacaacacaaccaagtgaaagcagaacaaagacaaaatcgacagcccacagaagaaacatcccaagtacagtttccagaacacaattcccatcacgggcaacaacgaaagcggcccccagagccaccaccctccgcacgagcagcgcaataacaaatcgtctgtcctctgtagacagatccacaacacaaccaagtgaaagcagaacaaagacaaaatcgacagcccacagaagaaacatcccaaatacagtttccaaaacacaattctcatcacgggcaacaacgaaggcggcccccagagccaccaccctccgcacgagcagcgcaacaaggagaccaactgcaacatcagtccagtccgacagcagcaccacagctcaaaaccatgaagaaacaggttcagtgaacccacaggcatctgcaagcacaatgcaaaaacagcacaccaacattgtaaaaacaaattagttaacaaaaaaatatatgaaacagctataaagtaaaacatgtaggtgctaacaatcaagaaatcaaaagacaactcataatccacctaaaacagcaacaacatcatgtcaactttgctcaaatctccctgagagaaactttcacccctatactgacaatatcacaatcatctcaagaaaataaactgggcaaaacagcaccaaagagacaaataacaatggatcctcttaatgaatccactgttaatgtctatctccctgattcgtaccttaaaggagtaatatctttcagtgaaactaatgcaattggttcatgtctcttaaaaagaccttacttaaaaaatgacaacactgcaaaagttgccatagagaatcctgttattgagcatgttagactcaaaaatgcagtcaattctaaaatgaaaatatcagattacaaggtagtagaaccagtaaacatgcaacatgaaataatgaagaatgtacacagttgtgaactcacactattgaaacagtttttaacaaggagtaaaaacattggcactctcaagttaaatatgatatgtgattggctgcaattaaagtctacatcagatgatacctcaatcctaggttttatagatgtagaatttatacctagttgggtaagcaactggtttagtaattggtacaatctcaacaagttaattttagaattcaggagagaggaagtaataagaactggttcaatcttgtgtagatcattgggtaagttagtttttattgtatcatcatatggatgtatcgtcaagagcaacaaaagcaaaagagtgagcttcttcacatacaatcaactgttaacatggaaagatgtaatgctaagtcgattcaatgcaaatttttgtatatgggtgagcaacagtctgaatgaaaatcaggaagggctagggttgagaagtaatctgcaaggtatgttaactaataaattatatgaaactgtagattatatgttaagtttatgttgcaatgaaggtttctcacttgtgaaagagttcgaaggttttattatgagtgaaatccttaggattactgaacatgctcaattcagtactagatttagaaatactttattaaatggattaacagatcaattaacaaaattaaaaaataaaaacaggctcagggttcatggtactgtattagaaaataatgattatccaatgtatgaagttgtacttaaattattaggagatactctgagatgcatcaaattattaatcaataaaaacttagagaatgctgcagaattatactatatattcagaatttttggtcacccaatggtagatgaaagagatgcaatggatgctgtaaaactaaataatgaaatcacaaaaatccttaggttggagagcttgactgaactaagaggggcattcatattaaggattatcaaaggatttgtggataacaataaaaggtggcccaaagttaaaaacctaaaagtgcttagcaaaagatggactacgtacttcaaagcaaaaagttaccccagtcaactcgaattaagtgaacaagactttctggagcttgctgcaatacaatttgaacaagagttttctgttcctgaaaaaaccaatcttgagatggtattaaatgataaagctatatcacctcctaaaagattaatatggtctgtgtatccaaagaattacttacctgagacgataaaaaaccgatatctagaagaagctttcaatgcaagtgatagccttaaaacaaggagagtgctagagtactatttgaaagataataagtttgatcaaagagaacttaaaagttatgtagttagacaagaatatttaaatgataaagaacacattgtctcattaactggaaaagaaagagaattaagtgtaggtagaatgtttgctatgcaaccagggaaacagcgacaaatacaaatattagcagagaaattgttagctgataacattgtacctttcttcccagaaactttaacaaagtatggtgatctagatcttcagagaataatggaaatcaaatcggaactttcttctattaaaaccagaagaaatgatagttataataattacattgcaagagcatccatagtaactgatttaagcaagttcaaccaagcctttagatatgaaactacagcaatctgcgcagatgtagcagacgaattacatgggacacaaagcttattctgttggttacatcttatcgttcctatgactacaatgatatgtgcctatagacatgcaccaccagaaacaaaaggtgaatatgatatagataagatagaagagcaaagtggtttatatagatatcatatgggtggtattgaaggatggtgtcaaaaactctggacaatggaagctatatctttattggatgttgtatctgtaaagacacgatgtcaaatgacatctttattaaacggtgacaaccaatcaatagatgtaagtaaaccagtcaagttatctgaagatttagatgaagtgaaggcagattaccgcttggcaataaaaatgctaaaagaaataagagatgcatacagaaatataggccataaacttaaagaaggggaaacatatatatcaagggatcttcagtttataagcaaggtgattcaatctgaaggggtaatgcatcctacccctataaaaaagatcctaagagtaggaccgtggataaatacaatattagatgacattaaaactagtgctgagtcaatagggagtctatgtcaagaattagaatttaggggagaaagcataatagttagtctgatattaagaaatttctggctgtataacttatacatgcatgaatcaaagcaacatcctctagcagggaggcagttatttaaacaactaaataaaacattaacatcagtgcagagattttttgaaatcaaaaaggaaaatgaagtagtagatctatggatgaacataccaatgcaatttggtggaggagatccagtagttttctatagatctttctatagaaggactcctgattttttaactgaggcaatcagccatgtggatattctgttaaaaatatcaactaacataaaaaatgaaacaaaaataagttttttcaaagccttactatcaatagagaaaaatgagcgtgctacactgacaacactaatgagagatcctcaggctgttggatcagaacgacaagcaaaagtaacaagtgatatcaatagaacagcagtcaccagtatcttaagtctttccccaaatcaacttttcagtgatagtgctatacattacagcagaaatgaagaagaagtaggaatcattgcagaaaacataacacccgtttatcctcatgggctaagagttttatatgaatcattaccctttcacaaagctgaaaaagttgtaaacatgatatcagggacaaaatctataactaacttattacagagaacatctgctattaatggtgaagatattgacagggctgtatctatgatgttggagaatctagggttattatctagaatattgtcagtagttgttgatagtatagaaattccaaccaaatctaatggtaggctgatatgttgtcaaatttctaggactttaagagagacatcatggaataatatggaaatagttggagtaacatctcctagcatcactacatgcatggatgtcatatatgcaactagttctcatttgaaggggataattattgagaagttcagcactgacagaactacaagaggtcaaagaggtccaaaaagcccttgggtagggtcgagtactcaagagaaaaaattagtacctgtttataacagacaaattctctcaaaacaacaaagagaacagctagaagcaattggaaaaatgagatgggtgtataaagggacaccaggcttgcggcgattactaaacaagatctgtcttgggagtttaggcattagttacaagtgtgtaaaacctttattacctagatttatgagtgtaaatttcttacatagattatctgtcagtagtagacctatggaattcccagcatcagttccagcttatagaacaacaaattaccattttgacactagtcccattaatcaagcactaagtgagagatttgggaatgaagatattaacttggtcttccaaaatgcaatcagctgtggaattagcataatgagtgtagtagaacaattaacaggtaggagcccaaaacagttagttttaataccccaactagaggaaatagacattatgccaccaccagtgtttcaagggaaattcaattataaactagtagataagataacttctgatcaacatatcttcagtccggacaaaatagatatgttaacattagggaaaatgctcatgcccactataaagggtcagaaaacagatcagttcttaaataagagagagaattatttccatggaaataatcttattgagtctttatcagcagcattggcatgccattggtgtgggatattaacagaacaatgcatagaaaataatattttcaagaaagactggggtgacgggtttatatcagatcatgcttttatggacttcaaaatattcttatgtgtctttaaaactaaacttttatgtagttggggatcccaagggaaaaacattaaagatgaagatataatagatgaatcaatagataaattgttaaggattgacaatactttttggagaatgttcagcaaggttatgtttgaaccaaaagttaagaagagaataatgttatatgatgtaaaattcctatcactagtaggttacatagggtttaagaactggtttatagagcagttgaggtcagctgagttgcatgaaataccttggattgtcaatgcagaaggtgacttggttgagatcaagtcaattaagatctatttgcagctaatagaacaaagcttatttttgagaataactgttctgaactatacagatatggcacatgctctcacacgattaatcagaaagaagttgatgtgtgataatgcactgttaaccccaatttcatctccaattgttaacttaactcaagttattgatccaacaacacaattagattacttccccaagataacattcgaaaggctaaaaaattatgacacaagttcaaattatgctaaagggaagctaacaagaaattacatgatactgttgccatggcagcatgttaatagatataactttgtctttagttctactggatgtaaagttagtctgaaaacatgtattggaaaacttatgaaagacttaaatcctaaagttttgtactttattggggaaggagcaggaaattggatggccaggacagcatgtgaatatcctgatatcaagtttgtatatagaagcctgaaagatgaccttgatcatcattaccctttagaataccagagagtgataggtgaattaagcagaatcatagatagtggtgaagggctttcaatggaaacaacagacgcaactcaaaaaactcattgggatttgatacacagggtaagcaaagatgctttattaataactttatgtgatgcagaatttaaggacagagatgatttttttaagatggtaattctatggagaaaacatgtattatcatgcagaatttgcactacttatgggacagacctctatttattcgcaaagtatcatgctaaagactgcaatgtaaaattacccttttttgtgagatcagttgctacttttattatgcagggtagtaagctgtcaggctcagaatgctacatactcttaacactaggccatcacaacagtttaccttgccatggagaaatacaaaattctaagatgaaaatagcagtgtgtaatgatttttatgctgcaaagaaactcgacaataaatcgattgaagctaattgtaaatcacttctgtcagggctaaggatacctataaataagaaagaactagatagacagagaaggttattaacactacaaagcaaccattcttctgtagcaacagttggtggcagcaagatcatagagtctaagtggctaacaaacaaagcaagtacaataattgattggttagagcatattttaaattctccaaaaggcgaattaaattatgatttttttgaagcattagagaacacttaccctaatatgattaagctaatagataacctagggaatgcagagattaaaaaattgatcaaagtaactggatacatgcttgtaagtaaaaaatgagaaatgatgaagatgataaaatagatgacagcttcataccattctaaagtaattatttgattatacaattatatggtagttaatcaaaaattaaaataaaaaatcaaaagttaaagtttaaaacctatcattaagtttattaaaaataagaaattataattgaatgtatacggtttt
